# Supplementary material for: Meta-Analysis and Multivariate GWAS Analyses in 80,950 Individuals of African Ancestry Identify Novel Variants Associated with Blood Pressure Traits
Source: Int J Mol Sci. 2023 Jan 21;24(3):2164. doi: 10.3390/ijms24032164 (PMC9916484; doi:10.3390/ijms24032164)
Supplement: Supplementary file 1 [file ijms-24-02164-s001.zip]

Archive with 2 entries (2 files):
- ijms-2076201-supplementary.pdf
- ijms-2076201-supplementary.xlsx
