# Supplementary material for: Meta-Analysis and Multivariate GWAS Analyses in 80,950 Individuals of African Ancestry Identify Novel Variants Associated with Blood Pressure Traits
Source: Int J Mol Sci. 2023 Jan 21;24(3):2164. doi: 10.3390/ijms24032164 (PMC9916484; doi:10.3390/ijms24032164)
Supplement: Supplementary file 1 [file ijms-24-02164-s001.zip › ijms-2076201-supplementary.xlsx]

## Sheet:  S1
Supplementary Table 1: Genome-wide significant SNPs associated with Systolic blood pressure before clumping
chr; chromosome, bpos; base pair position, A1; reference allele, A2; alternative allele, se; standard error, pval; p-value, n; no of sample, z; z-score
snpid	chr	bpos	A1	A2	freq	beta	se	pval	n	z
rs17035646	1	10796547	A	G	0.8002	-0.0425	0.0064	3.17e-11	77850	-6.64062
rs880315	1	10796866	T	C	0.2034	0.0409	0.0064	1.209e-10	77850	6.39062
rs34071855	1	10798489	C	G	0.239	0.0384	0.0062	5.131e-10	77850	6.19355
rs17375901	1	11852516	T	C	0.9277	0.0907	0.0149	1.183e-09	77850	6.08725
rs45439601	1	11856084	A	G	0.9381	0.0906	0.0152	2.486e-09	77850	5.96053
rs72640260	1	11886804	T	G	0.9334	0.1009	0.0162	4.24e-10	77850	6.2284
rs41275502	1	11901694	A	G	0.9636	0.0966	0.0165	4.455e-09	77850	5.85455
rs61764044	1	11905851	A	G	0.0437	-0.0998	0.0162	6.975e-10	77850	-6.16049
rs5068	1	11905974	A	G	0.0415	-0.1023	0.0162	2.622e-10	77850	-6.31481
rs1984285	1	154796895	T	G	0.1182	-0.049	0.0086	1.432e-08	77850	-5.69767
rs1275984	2	26911509	A	C	0.2684	-0.0316	0.0058	4.52e-08	77850	-5.44828
rs1275985	2	26911745	T	C	0.7239	0.0374	0.0058	1.13e-10	77850	6.44828
rs1275986	2	26912079	A	C	0.7238	0.0374	0.0058	1.093e-10	77850	6.44828
rs736699	2	26913930	A	G	0.2295	-0.0333	0.006	2.805e-08	77850	-5.55
rs1275988	2	26914364	T	C	0.7711	0.0336	0.006	2.2e-08	77850	5.6
rs12476527	2	26915624	T	G	0.7283	0.038	0.0058	6.152e-11	77850	6.55172
rs35021474	2	26916844	C	G	0.2549	-0.0389	0.006	6.306e-11	77850	-6.48333
rs1275980	2	26916969	T	C	0.7673	0.0347	0.006	9.096e-09	77850	5.78333
rs1275982	2	26919089	T	C	0.7657	0.0345	0.006	1.177e-08	77850	5.75
rs1731249	2	26920025	A	T	0.7637	0.0352	0.006	5.713e-09	77850	5.86667
rs1275978	2	26923095	T	C	0.763	0.0346	0.0061	1.21e-08	77850	5.67213
rs1275979	2	26923568	T	C	0.2367	-0.0351	0.0061	7.173e-09	77850	-5.7541
rs1731243	2	26930411	T	C	0.7632	0.0361	0.0061	3.998e-09	77850	5.91803
rs1275923	2	26932796	T	C	0.7631	0.0355	0.0061	7.384e-09	77850	5.81967
rs10440150	3	53560204	A	G	0.6732	-0.0309	0.0054	9.309e-09	77850	-5.72222
rs9311502	3	53560321	T	C	0.508	0.0287	0.0049	3.738e-09	77850	5.85714
rs9311503	3	53560461	A	G	0.679	-0.0313	0.0054	6.588e-09	77850	-5.7963
rs3774427	3	53565628	C	G	0.3333	0.0303	0.0054	1.862e-08	77850	5.61111
rs3774429	3	53566406	A	G	0.8488	-0.0528	0.0078	1.142e-11	77850	-6.76923
rs3774430	3	53566450	A	G	0.3299	0.0306	0.0054	1.514e-08	77850	5.66667
rs3774431	3	53567725	T	G	0.3227	0.0307	0.0054	1.497e-08	77850	5.68519
rs13323471	3	53569308	T	C	0.6784	-0.0303	0.0054	2.334e-08	77850	-5.61111
rs9865394	3	53570040	A	G	0.6779	-0.0303	0.0054	2.351e-08	77850	-5.61111
rs9311504	3	53570496	A	C	0.326	0.0305	0.0054	1.763e-08	77850	5.64815
rs1123895	3	53570822	A	C	0.8493	-0.0519	0.0078	3.033e-11	77850	-6.65385
rs9821489	3	53575728	A	G	0.505	-0.0351	0.0051	6.623e-12	77850	-6.88235
rs115505445	3	53578320	T	C	0.9049	-0.0642	0.0113	1.249e-08	77850	-5.68142
rs77907279	3	53578334	A	T	0.0973	0.0635	0.0112	1.41e-08	77850	5.66964
rs3821845	3	53579544	T	C	0.2652	0.0446	0.006	7.79e-14	77850	7.43333
rs2109182	3	53583724	T	C	0.7048	-0.0382	0.0058	4.243e-11	77850	-6.58621
rs3774442	3	53587059	A	C	0.2106	0.0469	0.0072	6.677e-11	77850	6.51389
rs3774443	3	53587089	T	C	0.7295	-0.0421	0.0059	8.83e-13	77850	-7.13559
rs9814480	3	53590465	T	C	0.5714	-0.0315	0.0053	2.205e-09	77850	-5.9434
rs74381552	3	53594734	A	G	0.1018	0.0645	0.0114	1.731e-08	77850	5.65789
rs12509595	4	81182554	T	C	0.1043	0.0487	0.0087	2.095e-08	77850	5.5977
rs12188031	5	157812020	T	C	0.4014	-0.0285	0.0052	4.793e-08	77850	-5.48077
rs7719885	5	157816127	A	G	0.4137	-0.0289	0.0051	1.275e-08	77850	-5.66667
rs7720317	5	157816343	A	G	0.412	-0.0294	0.0051	8.297e-09	77850	-5.76471
rs10042238	5	157818150	C	G	0.3891	-0.0284	0.0052	4.339e-08	77850	-5.46154
rs10069494	5	157877838	T	C	0.5585	0.0281	0.005	2.612e-08	77850	5.62
rs9388487	6	126678268	T	G	0.755	-0.034	0.006	1.627e-08	77850	-5.66667
rs9398805	6	126726295	T	C	0.7731	-0.0335	0.0061	3.497e-08	77850	-5.4918
rs4897180	6	126727950	A	T	0.2272	0.0333	0.0061	4.14e-08	77850	5.45902
rs1538172	6	126748493	A	G	0.2316	0.0334	0.0061	3.539e-08	77850	5.47541
rs9401881	6	126751921	T	C	0.7734	-0.0344	0.0061	1.421e-08	77850	-5.63934
rs4565329	6	126752798	T	C	0.7415	-0.0324	0.0059	4.306e-08	77850	-5.49153
rs1538170	6	126752874	T	C	0.7718	-0.0346	0.0061	1.168e-08	77850	-5.67213
rs1538171	6	126752884	C	G	0.2443	0.034	0.006	1.41e-08	77850	5.66667
rs9401882	6	126755055	A	G	0.227	0.0346	0.0061	1.176e-08	77850	5.67213
rs9375439	6	126758540	C	G	0.2249	0.0339	0.0061	2.538e-08	77850	5.55738
rs9385400	6	126764190	T	G	0.2263	0.0343	0.0061	1.457e-08	77850	5.62295
rs1337735	6	126771024	A	T	0.7738	-0.0346	0.0061	1.129e-08	77850	-5.67213
rs2184967	6	126773487	T	C	0.7696	-0.0346	0.006	1.037e-08	77850	-5.76667
rs9375441	6	126778600	A	G	0.7737	-0.0347	0.0061	1.102e-08	77850	-5.68852
rs4895808	6	126781434	T	C	0.7747	-0.0338	0.0061	2.857e-08	77850	-5.54098
rs9398809	6	126789144	T	C	0.7698	-0.0345	0.0061	1.287e-08	77850	-5.65574
rs9385401	6	126789472	T	C	0.7496	-0.0346	0.006	6.333e-09	77850	-5.76667
rs9401883	6	126797111	A	G	0.2362	0.0348	0.006	8.339e-09	77850	5.8
rs1159619	6	126801144	A	C	0.762	-0.033	0.006	4.525e-08	77850	-5.5
rs2050644	6	126805255	A	G	0.226	0.0344	0.0061	1.55e-08	77850	5.63934
rs1120786	6	126808637	T	G	0.2386	0.0341	0.006	1.448e-08	77850	5.68333
rs9372839	6	126809870	A	G	0.7742	-0.0346	0.0061	1.265e-08	77850	-5.67213
rs4418209	6	126819699	T	G	0.2402	0.0337	0.006	1.879e-08	77850	5.61667
rs9401885	6	126825837	C	G	0.2252	0.0342	0.0061	1.546e-08	77850	5.60656
rs7738135	6	126829981	A	G	0.7748	-0.0337	0.006	2.478e-08	77850	-5.61667
rs4053271	6	126830512	T	C	0.2243	0.0339	0.006	2.035e-08	77850	5.65
rs1490387	6	126834083	A	C	0.7756	-0.034	0.006	1.717e-08	77850	-5.66667
rs9375446	6	126835015	A	G	0.7763	-0.034	0.006	1.825e-08	77850	-5.66667
rs1490388	6	126835655	T	C	0.7737	-0.0338	0.006	2.074e-08	77850	-5.63333
rs1907067	6	126837663	A	C	0.2238	0.0345	0.006	1.111e-08	77850	5.75
rs1490384	6	126851160	T	C	0.761	-0.0341	0.006	1.197e-08	77850	-5.68333
rs6925689	6	126865884	T	C	0.2274	0.0354	0.0061	7.871e-09	77850	5.80328
rs1155939	6	126866133	A	C	0.7761	-0.0353	0.0061	8.472e-09	77850	-5.78689
rs6921183	6	126869029	A	T	0.2249	0.0351	0.0061	1.063e-08	77850	5.7541
rs9375447	6	126874091	A	G	0.2257	0.035	0.0062	1.22e-08	77850	5.64516
rs9388500	6	126876580	C	G	0.227	0.0351	0.0062	1.143e-08	77850	5.66129
rs9401888	6	126877523	A	G	0.2654	0.0325	0.0059	4.259e-08	77850	5.50847
rs6931369	6	126883006	T	C	0.7702	-0.035	0.0062	1.361e-08	77850	-5.64516
rs1387916	6	126886731	C	G	0.7719	-0.0354	0.0062	1.06e-08	77850	-5.70968
rs4629706	6	126888331	A	T	0.2315	0.0342	0.0062	2.92e-08	77850	5.51613
rs9401891	6	126894135	T	G	0.7717	-0.0353	0.0062	1.241e-08	77850	-5.69355
rs9375448	6	126896782	A	T	0.2287	0.0352	0.0062	1.375e-08	77850	5.67742
rs3861455	6	126897969	A	C	0.2292	0.0352	0.0062	1.376e-08	77850	5.67742
rs9372841	6	126898541	A	G	0.229	0.0352	0.0062	1.365e-08	77850	5.67742
rs3861456	6	126898660	A	G	0.2314	0.0351	0.0062	1.473e-08	77850	5.66129
rs3861458	6	126912162	A	G	0.7504	-0.0351	0.0061	1.016e-08	77850	-5.7541
rs1826189	6	126922214	T	C	0.768	-0.0348	0.0062	2.173e-08	77850	-5.6129
rs9401897	6	126940641	A	G	0.2317	0.0341	0.0062	3.745e-08	77850	5.5
rs9491652	6	126943620	C	G	0.7518	-0.0342	0.0061	2.194e-08	77850	-5.60656
rs9491653	6	126943630	A	G	0.2334	0.0345	0.0062	2.286e-08	77850	5.56452
rs13207431	6	126943898	T	C	0.7672	-0.034	0.0062	3.848e-08	77850	-5.48387
rs9375449	6	126963807	T	C	0.2323	0.0335	0.0061	4.8e-08	77850	5.4918
rs1538956	6	126964026	T	G	0.7673	-0.0341	0.0061	2.845e-08	77850	-5.59016
rs3905044	6	126972883	A	G	0.2325	0.0337	0.0062	4.729e-08	77850	5.43548
rs6911485	6	126975115	A	G	0.2331	0.0339	0.0062	4.399e-08	77850	5.46774
rs9375450	6	126985351	A	G	0.7646	-0.0343	0.0063	4.456e-08	77850	-5.44444
rs9398814	6	126997841	A	G	0.2371	0.035	0.0064	3.819e-08	77850	5.46875
rs11154366	6	126998375	C	G	0.2366	0.0353	0.0064	3.248e-08	77850	5.51562
rs853985	6	127020173	T	C	0.2429	0.0358	0.0065	3.533e-08	77850	5.50769
rs853986	6	127023336	C	G	0.7576	-0.0362	0.0065	2.629e-08	77850	-5.56923
rs853962	6	127027650	T	G	0.2596	0.0363	0.0065	1.941e-08	77850	5.58462
rs1269195	6	127031550	T	C	0.2444	0.0364	0.0065	2.642e-08	77850	5.6
rs853965	6	127036174	T	C	0.2587	0.037	0.0065	1.26e-08	77850	5.69231
rs853966	6	127037236	T	G	0.7299	-0.0377	0.0065	5.568e-09	77850	-5.8
rs853981	6	127045460	T	C	0.2482	0.0364	0.0066	3.911e-08	77850	5.51515
rs1101562	6	127049146	A	G	0.7498	-0.0371	0.0066	2.378e-08	77850	-5.62121
rs1262556	6	127054435	C	G	0.2586	0.0381	0.0066	9.805e-09	77850	5.77273
rs853977	6	127055785	T	C	0.7475	-0.0375	0.0067	2.067e-08	77850	-5.59701
rs853971	6	127066190	T	C	0.7462	-0.0375	0.0067	2.367e-08	77850	-5.59701
rs1101557	6	127067996	T	C	0.7396	-0.0376	0.0067	1.937e-08	77850	-5.61194
rs853975	6	127070234	T	C	0.2547	0.0373	0.0067	2.892e-08	77850	5.56716
rs853968	6	127071753	T	C	0.2555	0.0376	0.0067	2.401e-08	77850	5.61194
rs1262545	6	127074587	T	C	0.2805	0.0394	0.0066	2.53e-09	77850	5.9697
rs1262546	6	127075491	T	C	0.7404	-0.0385	0.0067	1.036e-08	77850	-5.74627
rs1262553	6	127078785	T	C	0.7439	-0.0378	0.0067	2.153e-08	77850	-5.64179
rs72971192	6	127088318	T	C	0.1277	0.0513	0.009	1.206e-08	77850	5.7
rs17501347	7	27248377	A	T	0.9156	-0.0582	0.0106	3.773e-08	77850	-5.49057
rs10230578	7	27290360	A	T	0.1668	-0.0407	0.0074	4.27e-08	77850	-5.5
rs2158217	7	27291420	A	G	0.8334	0.0413	0.0074	2.783e-08	77850	5.58108
rs10272215	7	27293007	T	C	0.8177	0.04	0.0071	2.215e-08	77850	5.6338
rs17501940	7	27294307	A	G	0.1825	-0.0402	0.0071	1.872e-08	77850	-5.66197
rs80022819	7	27295260	T	C	0.8175	0.0398	0.0071	2.478e-08	77850	5.60563
rs17473109	7	27297299	A	G	0.8151	0.0393	0.0071	3.597e-08	77850	5.53521
rs17501968	7	27298656	A	G	0.8181	0.0398	0.0072	2.674e-08	77850	5.52778
rs17473130	7	27298914	T	C	0.1858	-0.0397	0.0071	2.7e-08	77850	-5.59155
rs17473137	7	27299842	A	C	0.8176	0.0397	0.0071	2.734e-08	77850	5.59155
rs11563585	7	27301618	T	C	0.1874	-0.0412	0.0072	9.582e-09	77850	-5.72222
rs73291988	7	27303277	A	G	0.1799	-0.0409	0.0072	1.485e-08	77850	-5.68056
rs17502044	7	27305019	C	G	0.8209	0.0409	0.0072	1.572e-08	77850	5.68056
rs57655893	7	27306715	T	C	0.7808	0.039	0.0071	3.177e-08	77850	5.49296
rs10230253	7	27308571	T	C	0.1811	-0.0421	0.0073	7.803e-09	77850	-5.76712
rs28461821	7	27309199	T	C	0.8205	0.0421	0.0073	7.965e-09	77850	5.76712
rs11563584	7	27311801	A	G	0.8188	0.0418	0.0073	1.1e-08	77850	5.72603
rs17438006	7	27315917	A	C	0.1632	0.043	0.0076	1.492e-08	77850	5.65789
rs7800053	7	27316640	A	G	0.1742	0.0427	0.0075	1.373e-08	77850	5.69333
rs28451436	7	27319039	A	G	0.8425	-0.0422	0.0075	1.844e-08	77850	-5.62667
rs73073481	7	27319477	T	G	0.8428	-0.0425	0.0075	1.404e-08	77850	-5.66667
rs4722681	7	27320319	T	C	0.2013	0.0403	0.0073	2.875e-08	77850	5.52055
rs7808452	7	27321550	A	T	0.8431	-0.0431	0.0075	9.135e-09	77850	-5.74667
rs17473424	7	27324369	A	G	0.8087	-0.0438	0.0073	2.182e-09	77850	-6
rs17502260	7	27325313	T	C	0.1567	0.0431	0.0075	8.847e-09	77850	5.74667
rs6961048	7	27328187	C	G	0.1559	0.0434	0.0075	6.891e-09	77850	5.78667
rs17428380	7	27328929	T	C	0.8457	-0.0463	0.0076	1.21e-09	77850	-6.09211
rs12535894	7	27329173	C	G	0.1556	0.0435	0.0075	7.151e-09	77850	5.8
rs113318709	7	27332148	T	C	0.8552	-0.0434	0.0079	4.011e-08	77850	-5.49367
rs9690751	7	27333162	A	G	0.1487	0.0455	0.0076	2.225e-09	77850	5.98684
rs7777128	7	27337113	C	G	0.8494	-0.0444	0.0075	3.453e-09	77850	-5.92
rs17428471	7	27337867	T	G	0.8794	-0.0479	0.0077	4.079e-10	77850	-6.22078
rs17438166	7	27341976	T	C	0.8507	-0.0451	0.0077	4.466e-09	77850	-5.85714
rs1009547	7	27342727	A	G	0.8497	-0.0457	0.0077	2.884e-09	77850	-5.93506
rs11564006	7	27347597	T	C	0.259	0.0343	0.0062	3.633e-08	77850	5.53226
rs199884849	7	27348489	T	C	0.8503	-0.0477	0.0078	1.033e-09	77850	-6.11538
rs200786026	7	27348721	T	C	0.1497	0.0477	0.0078	1.044e-09	77850	6.11538
rs17502580	7	27350607	A	G	0.1568	0.0457	0.0077	3.087e-09	77850	5.93506
rs11563582	7	27351650	A	G	0.8387	-0.0473	0.0078	1.306e-09	77850	-6.0641
rs73437338	12	90054619	T	C	0.1522	-0.0426	0.0077	2.952e-08	77850	-5.53247

## Sheet:  S2
Supplementary Table 2: Genome-wide significant SNPs associated with Diastolic blood pressure before clumping
chr; chromosome, bpos; base pair position, A1; reference allele, A2; alternative allele, se; standard error, pval; p-value, n; no of sample, z; z-score
snpid	chr	bpos	A1	A1	freq	beta	se	p	n	z
rs72640260	1	11886804	T	G	0.9288	0.0952	0.0171	2.403e-08	77850	5.56725
rs61764044	1	11905851	A	G	0.0457	-0.0945	0.0171	3.539e-08	77850	-5.52632
rs5068	1	11905974	A	G	0.0433	-0.0958	0.0172	2.378e-08	77850	-5.56977
rs77534700	2	194657479	A	G	0.0836	-0.0967	0.0176	3.749e-08	77850	-5.49432
rs138493856	2	194678067	A	G	0.9045	0.0961	0.0175	3.77e-08	77850	5.49143
rs11129785	3	38350075	T	C	0.9133	0.0604	0.0105	7.812e-09	77850	5.75238
rs506525	3	38432726	A	C	0.2061	-0.0395	0.007	1.397e-08	77850	-5.64286
rs13062785	3	39342412	T	C	0.0756	-0.0604	0.011	3.665e-08	77850	-5.49091
rs13092233	3	39354715	C	G	0.9251	0.0612	0.011	2.783e-08	77850	5.56364
rs13090528	3	39401925	A	G	0.9249	0.0611	0.0109	1.859e-08	77850	5.6055
rs72619992	3	39407952	A	C	0.923	0.0647	0.011	4.272e-09	77850	5.88182
rs562545	3	39536524	A	G	0.8973	0.0593	0.0099	1.823e-09	77850	5.9899
rs3890604	3	41760625	T	C	0.3531	-0.0302	0.0055	4.925e-08	77850	-5.49091
rs2371623	3	41761083	T	C	0.6344	0.0327	0.0055	2.644e-09	77850	5.94545
rs9825741	3	41761828	A	T	0.6345	0.0325	0.0055	3.11e-09	77850	5.90909
rs9826058	3	41762062	A	G	0.6148	0.031	0.0053	4.655e-09	77850	5.84906
rs9830469	3	41762535	A	G	0.6372	0.0319	0.0055	6.29e-09	77850	5.8
rs9869440	3	41763155	C	G	0.3895	-0.0323	0.0053	1.288e-09	77850	-6.09434
rs17060961	3	41763711	A	G	0.6305	0.0324	0.0055	3.51e-09	77850	5.89091
rs6801343	3	41767234	T	C	0.366	-0.0324	0.0055	4.016e-09	77850	-5.89091
rs6599170	3	41772718	C	G	0.6517	0.0304	0.0056	4.668e-08	77850	5.42857
rs6599175	3	41786009	T	C	0.6395	0.0308	0.0056	3.184e-08	77850	5.5
rs73069396	3	41787236	A	T	0.6158	0.0328	0.0055	2.236e-09	77850	5.96364
rs9868066	3	41794161	A	T	0.4036	-0.0293	0.0053	3.012e-08	77850	-5.5283
rs7629448	3	41807262	T	C	0.4958	0.0287	0.0052	3.397e-08	77850	5.51923
rs7615928	3	41828776	A	G	0.5013	0.0284	0.0052	4.816e-08	77850	5.46154
rs9830064	3	41881801	T	C	0.6465	0.0305	0.0056	3.809e-08	77850	5.44643
rs114714860	3	41882905	C	G	0.353	-0.0306	0.0056	3.586e-08	77850	-5.46429
rs11917248	3	41885723	T	C	0.6221	0.0304	0.0054	2.173e-08	77850	5.62963
rs6797165	3	41887777	A	G	0.6887	0.0333	0.0059	1.52e-08	77850	5.64407
rs9820192	3	41889281	A	G	0.3628	-0.0303	0.0055	3.946e-08	77850	-5.50909
rs17064124	3	41890803	A	G	0.6471	0.0306	0.0056	3.362e-08	77850	5.46429
rs12107693	3	41892456	T	C	0.6398	0.0302	0.0055	4.507e-08	77850	5.49091
rs12107296	3	41892503	C	G	0.6474	0.0307	0.0056	3.364e-08	77850	5.48214
rs9883369	3	41893771	A	T	0.6263	0.0314	0.0053	3.722e-09	77850	5.92453
rs6802340	3	41894034	T	C	0.638	0.0303	0.0055	4.235e-08	77850	5.50909
rs1016669	3	41894440	T	C	0.6401	0.0303	0.0055	4.315e-08	77850	5.50909
rs9866092	3	41895967	A	C	0.64	0.0301	0.0055	4.947e-08	77850	5.47273
rs35167597	3	41898108	T	C	0.3746	-0.0317	0.0056	1.645e-08	77850	-5.66071
rs2625667	3	41900951	A	C	0.3595	-0.0301	0.0055	4.788e-08	77850	-5.47273
rs1717028	3	41902964	T	C	0.3708	-0.0302	0.0055	3.596e-08	77850	-5.49091
rs1716674	3	41902972	C	G	0.3708	-0.0301	0.0055	3.673e-08	77850	-5.47273
rs1716676	3	41903208	T	C	0.6297	0.0303	0.0055	3.155e-08	77850	5.50909
rs1607908	3	41905196	T	G	0.6393	0.0301	0.0055	4.607e-08	77850	5.47273
rs1716679	3	41905339	T	C	0.6283	0.0304	0.0055	2.577e-08	77850	5.52727
rs2625668	3	41905930	T	C	0.6144	0.0306	0.0054	1.391e-08	77850	5.66667
rs1613759	3	41906183	A	G	0.3827	-0.0301	0.0054	2.556e-08	77850	-5.57407
rs1615543	3	41906404	T	C	0.3709	-0.0302	0.0055	3.253e-08	77850	-5.49091
rs1716668	3	41907850	T	C	0.6292	0.0301	0.0055	3.549e-08	77850	5.47273
rs1716669	3	41908681	A	G	0.6406	0.0301	0.0055	4.7e-08	77850	5.47273
rs1717033	3	41910216	T	C	0.3558	-0.0313	0.0055	1.346e-08	77850	-5.69091
rs1717018	3	41913617	A	G	0.371	-0.0302	0.0055	3.231e-08	77850	-5.49091
rs1617271	3	41914000	T	G	0.3712	-0.0305	0.0055	2.181e-08	77850	-5.54545
rs1619558	3	41914213	C	G	0.6282	0.0298	0.0055	4.367e-08	77850	5.41818
rs2683696	3	41914898	T	C	0.6958	0.0337	0.0059	1.102e-08	77850	5.71186
rs2683695	3	41914928	T	C	0.3517	-0.0305	0.0055	3.153e-08	77850	-5.54545
rs1717015	3	41917204	T	G	0.4762	-0.0311	0.0055	1.153e-08	77850	-5.65455
rs1717014	3	41917395	T	C	0.3702	-0.0301	0.0054	3.391e-08	77850	-5.57407
rs1716657	3	41918456	T	C	0.6301	0.0302	0.0054	2.943e-08	77850	5.59259
rs1716655	3	41918706	A	G	0.3675	-0.0303	0.0055	3.07e-08	77850	-5.50909
rs9839213	3	41918992	T	C	0.3518	-0.0306	0.0055	2.936e-08	77850	-5.56364
rs10865914	3	41919499	T	C	0.6276	0.03	0.0054	3.31e-08	77850	5.55556
rs6794477	3	41920401	T	C	0.6278	0.0301	0.0054	3.02e-08	77850	5.57407
rs1716690	3	41922102	T	G	0.3747	-0.0307	0.0054	1.445e-08	77850	-5.68519
rs1716683	3	41923074	A	G	0.3963	-0.0292	0.0053	3.039e-08	77850	-5.50943
rs1716997	3	41924333	A	G	0.3748	-0.0308	0.0054	1.276e-08	77850	-5.7037
rs1716685	3	41925301	T	C	0.3738	-0.0306	0.0054	1.592e-08	77850	-5.66667
rs1052501	3	41925398	T	C	0.6266	0.0304	0.0054	1.946e-08	77850	5.62963
rs1716688	3	41926546	A	G	0.6245	0.0307	0.0054	1.367e-08	77850	5.68519
rs4973991	3	41927273	T	C	0.6264	0.0303	0.0054	2.269e-08	77850	5.61111
rs1629460	3	41927449	T	G	0.3733	-0.0305	0.0054	1.896e-08	77850	-5.64815
rs9838965	3	41927938	T	C	0.6476	0.0304	0.0055	3.222e-08	77850	5.52727
rs9839399	3	41928044	A	G	0.6472	0.0304	0.0055	3.261e-08	77850	5.52727
rs1716660	3	41929960	A	G	0.6485	0.0305	0.0055	2.91e-08	77850	5.54545
rs1716999	3	41930041	C	G	0.3515	-0.0305	0.0055	2.961e-08	77850	-5.54545
rs1717000	3	41930219	A	C	0.3517	-0.0306	0.0055	2.601e-08	77850	-5.56364
rs11717540	3	41932938	A	G	0.6297	0.0303	0.0054	2.629e-08	77850	5.61111
rs1717001	3	41934949	A	G	0.6303	0.0303	0.0054	2.538e-08	77850	5.61111
rs1716696	3	41935811	T	C	0.6481	0.0307	0.0055	2.39e-08	77850	5.58182
rs1717002	3	41936668	A	G	0.6323	0.0305	0.0054	2.023e-08	77850	5.64815
rs1717003	3	41937000	T	C	0.6157	0.0301	0.0054	2.192e-08	77850	5.57407
rs1717006	3	41940448	A	C	0.6272	0.03	0.0054	3.439e-08	77850	5.55556
rs1717007	3	41942199	T	C	0.3545	-0.0305	0.0055	3.104e-08	77850	-5.54545
rs4615050	3	41942498	A	T	0.6301	0.0302	0.0054	2.955e-08	77850	5.59259
rs1613233	3	41945144	A	G	0.3519	-0.0307	0.0055	2.513e-08	77850	-5.58182
rs1717009	3	41946308	T	C	0.3516	-0.0307	0.0055	2.494e-08	77850	-5.58182
rs1717010	3	41946903	A	G	0.6303	0.0303	0.0055	2.724e-08	77850	5.50909
rs11705749	3	41947294	T	C	0.6396	0.0317	0.0055	8.202e-09	77850	5.76364
rs1717012	3	41948255	A	G	0.6298	0.0302	0.0054	2.864e-08	77850	5.59259
rs1716664	3	41948378	A	G	0.6301	0.0301	0.0055	3.363e-08	77850	5.47273
rs13076952	3	41950033	A	G	0.6482	0.0308	0.0055	2.387e-08	77850	5.6
rs12330363	3	41951186	A	G	0.6302	0.0303	0.0055	2.864e-08	77850	5.50909
rs13087719	3	41951576	T	C	0.6479	0.031	0.0055	1.933e-08	77850	5.63636
rs13088394	3	41951715	A	G	0.6294	0.0305	0.0055	2.255e-08	77850	5.54545
rs11711210	3	41951952	C	G	0.6483	0.0307	0.0055	2.575e-08	77850	5.58182
rs9822598	3	41954587	A	G	0.6414	0.0308	0.0055	2.002e-08	77850	5.6
rs879673337	3	41954588	T	C	0.6412	0.0309	0.0055	1.781e-08	77850	5.61818
rs1717034	3	41955913	A	G	0.3702	-0.0302	0.0053	9.984e-09	77850	-5.69811
rs7617397	3	41959037	T	C	0.374	-0.0294	0.0054	4.793e-08	77850	-5.44444
rs13321282	3	41959452	T	C	0.6428	0.0305	0.0055	2.948e-08	77850	5.54545
rs1716975	3	41960006	T	C	0.3509	-0.0309	0.0055	2.06e-08	77850	-5.61818
rs1716982	3	41962963	T	C	0.6412	0.0306	0.0055	2.336e-08	77850	5.56364
rs1716983	3	41964128	A	G	0.6516	0.032	0.0055	7.581e-09	77850	5.81818
rs1615243	3	41965234	T	C	0.6416	0.0307	0.0055	2.266e-08	77850	5.58182
rs1716984	3	41965532	A	G	0.6943	0.0331	0.0058	1.541e-08	77850	5.7069
rs1716642	3	41965865	A	C	0.3605	-0.03	0.0055	4.156e-08	77850	-5.45455
rs1716643	3	41967192	T	C	0.6422	0.031	0.0055	1.568e-08	77850	5.63636
rs1716985	3	41968894	T	G	0.3503	-0.0317	0.0055	8.508e-09	77850	-5.76364
rs7622665	3	41970743	T	C	0.3527	-0.0309	0.0055	1.984e-08	77850	-5.61818
rs1716651	3	41975099	A	T	0.3506	-0.0313	0.0055	1.255e-08	77850	-5.69091
rs1716652	3	41975535	A	T	0.3507	-0.0313	0.0055	1.291e-08	77850	-5.69091
rs1717011	3	41980199	T	C	0.3631	-0.0306	0.0055	2.368e-08	77850	-5.56364
rs1716692	3	41983786	A	G	0.6386	0.031	0.0055	1.609e-08	77850	5.63636
rs1717021	3	41983860	A	T	0.3508	-0.0313	0.0055	1.3e-08	77850	-5.69091
rs1618445	3	41984043	T	C	0.5273	0.0279	0.005	2.844e-08	77850	5.58
rs1717023	3	41984213	A	G	0.6297	0.0299	0.0054	4.035e-08	77850	5.53704
rs1624519	3	41984800	A	G	0.6388	0.0305	0.0055	2.53e-08	77850	5.54545
rs1717024	3	41984888	A	C	0.6383	0.0307	0.0055	2.217e-08	77850	5.58182
rs1716693	3	41985600	T	C	0.6479	0.0314	0.0055	1.121e-08	77850	5.70909
rs9876960	3	41985812	T	C	0.6392	0.0306	0.0055	2.304e-08	77850	5.56364
rs1717026	3	41987647	T	C	0.5324	0.0292	0.0052	1.882e-08	77850	5.61538
rs1717027	3	41987920	T	C	0.361	-0.0307	0.0055	2.165e-08	77850	-5.58182
rs1716695	3	41988695	T	C	0.6488	0.0309	0.0055	1.956e-08	77850	5.61818
rs7372217	3	41990122	A	G	0.6493	0.0313	0.0055	1.264e-08	77850	5.69091
rs12330747	3	41990829	A	C	0.3385	-0.0329	0.0056	4.193e-09	77850	-5.875
rs11717678	3	41991347	A	G	0.4854	-0.0314	0.0052	1.142e-09	77850	-6.03846
rs6599192	3	41992408	A	G	0.6371	0.0309	0.0055	1.643e-08	77850	5.61818
rs2272007	3	41996136	T	C	0.368	-0.0303	0.0054	2.17e-08	77850	-5.61111
rs2272006	3	41997059	T	C	0.6496	0.0312	0.0055	1.324e-08	77850	5.67273
rs4973899	3	41998209	T	G	0.5261	0.028	0.005	2.54e-08	77850	5.6
rs9842305	3	41998412	A	G	0.6445	0.031	0.0055	1.612e-08	77850	5.63636
rs1474219	3	42000913	A	G	0.6218	0.0297	0.0054	3.882e-08	77850	5.5
rs11717170	3	42002811	C	G	0.6164	0.0308	0.0054	1.059e-08	77850	5.7037
rs2090801	3	42004781	A	G	0.3597	-0.0305	0.0055	2.905e-08	77850	-5.54545
rs12492599	3	42005734	A	C	0.6432	0.0315	0.0055	1.046e-08	77850	5.72727
rs9835059	3	42009726	A	G	0.3822	-0.0316	0.0054	4.596e-09	77850	-5.85185
rs7373694	3	42012719	A	G	0.6413	0.0315	0.0055	1.082e-08	77850	5.72727
rs9856633	3	42013850	A	G	0.3619	-0.0318	0.0055	7.092e-09	77850	-5.78182
rs73075215	3	42035020	T	G	0.4603	-0.0309	0.0054	1.322e-08	77850	-5.72222
rs6441999	3	46517300	T	C	0.7949	0.0469	0.0085	3.512e-08	77850	5.51765
rs7429588	3	46835250	T	C	0.1056	-0.0634	0.0115	3.352e-08	77850	-5.51304
rs11926707	3	46925539	T	C	0.2981	-0.0337	0.006	1.486e-08	77850	-5.61667
rs4683301	3	46931478	A	T	0.2833	-0.0326	0.0059	3.867e-08	77850	-5.52542
rs4539969	3	46932057	A	G	0.6974	0.032	0.0058	4.365e-08	77850	5.51724
rs1466275	3	46933266	T	G	0.7188	0.0324	0.0059	3.707e-08	77850	5.49153
rs1001284	3	46933960	C	G	0.2816	-0.0322	0.0059	4.014e-08	77850	-5.45763
rs4682847	3	46936251	T	C	0.5647	-0.0308	0.0054	1.244e-08	77850	-5.7037
rs4682846	3	46936423	A	G	0.5652	-0.03	0.0054	2.937e-08	77850	-5.55556
rs2385863	3	46939186	A	C	0.5649	-0.0301	0.0054	2.56e-08	77850	-5.57407
rs4683288	3	46985132	T	C	0.5584	-0.0317	0.0055	7.708e-09	77850	-5.76364
rs13063250	3	47244820	T	C	0.6675	0.0305	0.0056	4.542e-08	77850	5.44643
rs13094615	3	47534921	T	C	0.5761	-0.0297	0.0053	1.693e-08	77850	-5.60377
rs3821842	3	53544878	A	T	0.685	0.0344	0.0061	2.165e-08	77850	5.63934
rs3821843	3	53558012	A	G	0.182	-0.0472	0.008	3.638e-09	77850	-5.9
rs9311502	3	53560321	T	C	0.507	0.0283	0.0051	3.697e-08	77850	5.54902
rs9821489	3	53575728	A	G	0.506	-0.0397	0.0054	2.227e-13	77850	-7.35185
rs3821845	3	53579544	T	C	0.2671	0.0421	0.0063	2.383e-11	77850	6.68254
rs2109182	3	53583724	T	C	0.7032	-0.039	0.0061	1.874e-10	77850	-6.39344
rs3774441	3	53586144	T	C	0.3742	-0.0346	0.0057	1.136e-09	77850	-6.07018
rs3774443	3	53587089	T	C	0.7274	-0.0414	0.0062	2.942e-11	77850	-6.67742
rs9814480	3	53590465	T	C	0.5714	-0.0355	0.0056	1.698e-10	77850	-6.33929
rs13324565	3	54054478	A	G	0.8072	0.0424	0.0075	1.748e-08	77850	5.65333
rs2005953	5	147867139	C	G	0.6343	0.0322	0.0057	1.544e-08	77850	5.64912
rs10076060	5	147867479	T	G	0.4317	-0.0313	0.0055	1.07e-08	77850	-5.69091
rs10054327	5	147871137	A	G	0.4152	-0.0333	0.0053	3.454e-10	77850	-6.28302
rs10069956	5	147871139	A	C	0.4152	-0.0333	0.0053	3.385e-10	77850	-6.28302
rs10077498	5	147871199	A	T	0.578	0.0336	0.0053	1.776e-10	77850	6.33962
rs34070447	5	147871508	A	G	0.5705	0.0319	0.0052	1.065e-09	77850	6.13462
rs1973877	5	147871966	A	G	0.4195	-0.0332	0.0053	3.377e-10	77850	-6.26415
rs34729481	5	147872465	A	G	0.4306	-0.0322	0.0053	1.242e-09	77850	-6.07547
rs17777202	5	147872566	T	G	0.4482	-0.0295	0.0052	1.188e-08	77850	-5.67308
rs7716435	5	147873397	T	C	0.5799	0.0329	0.0053	6.136e-10	77850	6.20755
rs1883074	5	147873750	T	C	0.6273	0.0309	0.0054	1.359e-08	77850	5.72222
rs4264931	5	147874556	A	G	0.4309	-0.0318	0.0053	2.075e-09	77850	-6
rs7723153	5	147877724	A	G	0.4294	-0.032	0.0054	2.189e-09	77850	-5.92593
rs6580551	5	147879274	A	G	0.4336	-0.0321	0.0053	1.887e-09	77850	-6.0566
rs11949553	5	147883294	T	C	0.3609	-0.0325	0.0056	6.743e-09	77850	-5.80357
rs9763488	5	147884426	T	C	0.436	-0.0329	0.0054	1.032e-09	77850	-6.09259
rs9716164	5	147884668	T	C	0.4414	-0.0328	0.0054	9.722e-10	77850	-6.07407
rs4554203	5	147886011	A	G	0.4367	-0.0329	0.0054	1.201e-09	77850	-6.09259
rs4554204	5	147886157	A	G	0.4449	-0.0342	0.0054	3.286e-10	77850	-6.33333
rs4264932	5	147886367	C	G	0.5635	0.0328	0.0054	1.357e-09	77850	6.07407
rs13154725	5	147894705	A	G	0.4383	-0.0327	0.0054	1.649e-09	77850	-6.05556
rs1368388	5	147897161	A	G	0.3755	-0.0305	0.0056	4.057e-08	77850	-5.44643

## Sheet: S3
Supplementary Table 3
Loci attaining genome-wide significant (P<5x10-8) associated with Systolic Blood pressure after meta-analysis of APCDR, UK-biobank and MVP in up to 77,850 individuals of African ancestry
							APCDR				MVP				UK-BIOBANK				META-ANALYSIS
Nearest gene	Lead SNP	Chr	BP(b37)	EA	NEA	Function	MAF	Beta	SE	P-value	MAF	Beta	SE	P-value	MAF	Beta	SE	P-value	Beta	SE	P-value
CACNA1D	rs3821845	3	53579544	T	C	Intronic	0.708778	-0.0208518	0.0134694	0.121602	0.243217	0.0452266	0.00641791	1.82911e-12	0.243217	0.0452266	0.00641791	1.82911e-12	0.0446	0.006	7.79e-14
KCNK3	rs12476527	2	26915624	T	G	UTR5	0.80565	0.0437116	0.0158635	0.00586068	0.255744	-0.0373257	0.00614439	1.24178e-09	0.1961	0.05656	0.02191	0.009847	0.038	0.0058	6.152e-11
RPL35P4	rs17428471	7	27337867	T	G	Intergenic	NA	0.0327487	0.0244866	0.181089	0.119992	0.0454068	0.00806403	1.79393e-08	0.1259	-0.07091	0.02455	0.003867	-0.0479	0.0077	4.079e-10
CASZ1	rs880315	1	10796866	T	C	Intronic	0.886655	0.0286188	0.0190276	0.132565	0.187049	0.0380552	0.00670269	1.36598e-08	0.1709	-0.06866	0.02294	0.002768	0.0409	0.0064	1.209e-10
NPPA-AS1	rs5068	1	11905974	A	G	ncRNA_intronic	0.952154	0.0483993	0.0327853	0.139877	0.0274151	-0.110152	0.0171764	1.42693e-10	0.02685	0.02034	0.05205	0.696	-0.1023	0.0162	2.622e-10
CTC-436K13.2	rs7720317	5	157816343	A	G	Intergenic	0.59607	-0.0188536	0.0156796	0.229197	0.387283	-0.025456	0.005585	5.16616e-06	0.3862	0.05611	0.01696	0.0009394	-0.1023	0.0162	2.622e-10
RSPO3	rs1262545	6	127074587	T	C	Intergenic	0.115932	0.00121243	0.0193892	0.95014	0.750904	-0.0387142	0.00714255	5.95258e-08	0.750904	-0.0387142	0.00714255	5.95258e-08	0.0394	0.0066	2.53e-09
KCNN3	rs1984285	1	154796895	T	G	Intronic	0.955798	0.00169228	0.0287123	0.953001	0.103482	-0.0512343	0.00903585	1.42702e-08	0.07088	0.0317	0.03368	0.3466	-0.049	0.0086	1.432e-08
FGF5	rs12509595	4	81182554	T	C	Intergenic	0.960762	0.0107355	0.0340311	0.75241	0.0951843	0.0487488	0.00902006	6.49921e-08	0.0951843	0.0487488	0.00902006	6.49921e-08	0.0487	0.0087	2.095e-08
ATP2B1	rs73437338	12	90054619	T	C	Intronic	0.863126	-0.0216136	0.0175271	0.217519	0.118592	-0.0436608	0.00829622	1.41927e-07	0.118592	-0.0436608	0.00829622	1.41927e-07	-0.0426	0.0077	2.952e-08

## Sheet:  S4
Supplementary Table 4
Loci attaining genome-wide significant (P<5x10-8) associated with Diastolic Blood pressure after meta-analysis of APCDR, UK-biobank and MVP in up to 77,850 individuals of African ancestry (step 1a)
							APCDR				MVP				UK-BIOBANK				META-ANALYSIS
Nearest Gene	Lead SNP	Chr	BP(b37)	EA	NEA	Consequence	MAF	Beta	SE	P-value	MAF	Beta	SE	P-value	MAF	Beta	SE	P-value	Beta	SE	P-value
CACNA1D	rs9821489	3	53575728	A	G	Intronic	0.444995	-0.029682	0.0126325	0.0187907	0.494267	0.0396095	0.00577535	6.9654e-12	0.567	-0.05274	0.019	0.005518	-0.0397	0.0054	2.227e-13
HTR4	rs10077498	5	147871199	A	T	Intronic	0.379157	-0.0026737	0.0127701	0.834158	0.594349	0.035725	0.00567439	3.05771e-10	0.6338	0.0127	0.01897	0.5031	0.0336	0.0053	1.776e-10
MOBP*	rs562545	3	39536524	A	G	Intronic	0.0402079	-0.023006	0.0381383	0.546359	0.901862	0.0578106	0.0101097	1.07591e-08	0.9562	-0.08	0.0496	0.1068	0.0593	0.0099	1.823e-09
CACNA1D	rs4683288	3	46985132	T	C	Intronic	0.44706	0.0153447			0.575983	-0.0379038	0.00586836	1.05389e-10	0.488	0.009395	0.01844	0.6104	-0.0317	0.0055	7.708e-09
SLC22A14	rs11129785	3	38350075	T	C	Intronic	0.98241	0.0121636	0.0486491	0.802566	0.0772889	-0.0621474	0.0107549	7.5352e-09	0.04135	0.04024	0.05085	0.4288	0.0604	0.0105	7.812e-09
ULK4	rs11717678	3	41991347	A	G	Intronic	0.651482	0.0270155	0.0132041	0.0407571	0.477586	-0.0310281	0.00551071	1.79676e-08	0.3814	0.03986	0.0189	0.03494	-0.0314	0.0052	1.142e-09
NPPA-AS1	rs5068	1	11905974	A	G	ncRNA_intronic	0.952154	0.0542248	0.0327787	0.0980724	0.0273979	-0.0949738	0.0181454	1.65842e-07	0.02685	0.09431	0.05727	0.09959	-0.0958	0.0172	2.378e-08
AC074290.1*	rs77534700	2	194657479	A	G		0.98813	-0.0120389	0.0526142	0.819014	0.0261923	-0.10261	0.0193441	1.13e-07	0.03306	0.05326	0.05176	0.3035	-0.0967	0.0176	3.749e-08
C3orf73	rs13094615	3	47534921	T	C	NA	0.588066	-0.0343887	0.00559848	8.12323e-10	0.455588	0.0183170	0.0126548	0.147776	0.5242	0.01765	0.01824	0.3334	-0.0297	0.0053	1.693e-08

## Sheet: S5
Supplementary Table 5: Prioritized genes mapped by all SNPs for SBP in LD (r2 > 0.6) with novel SNP using positional and eQTL
Notes: HUGO (HGNC) gene symbol; pLI score indicates the probability of being loss-of-function intolerant. The higher the score is, the more intolerant to loss-of-function mutations the gene is;
ncRVIS: Non-coding residual variation intolerance score. The higher the score is, the more intolerant to non-coding variation the gene is;
posMapSNPs: The number of SNPs mapped to gene based on positional mapping;
posMapMaxCADD: The maximum CADD score of mapped SNPs by positional mapping
IndsigSNPS: rsID of the all independent significant SNPs of mapped SNPs.
ensg	symbol	chr	start	end	strand	type	entrezID	HUGO	pLI	ncRVIS	posMapSNPs	posMapMaxCADD	eqtlMapSNPs	eqtlMapminP	eqtlMapminQ	eqtlMapts	eqtlDirection	ciMap	ciMapts	minGwasP	IndSigSNPs	GenomicLocus
ENSG00000130940	CASZ1	1	10696661	10856707	-1	protein_coding	54897	CASZ1	0.999938	-1.10488	3	8.967	0	NA	NA	NA	NA	No	NA	3.17e-11	rs17035646	1
ENSG00000215910	C1orf167	1	11821844	11849642	1	protein_coding	284498	C1orf167	0.155527	NA	3	4.699	8	8.29018e-59	0	BIOSQTL/BIOS_eQTL_geneLevel	+	No	NA	2.622e-10	rs5068	2
ENSG00000177000	MTHFR	1	11845780	11866977	-1	protein_coding	4524	MTHFR	2.45516e-07	-0.0724735	4	10.13	8	8.29018e-59	0	BIOSQTL/BIOS_eQTL_geneLevel	+	No	NA	2.622e-10	rs5068	2
ENSG00000011021	CLCN6	1	11866207	11903201	1	protein_coding	1185	CLCN6	0.163974	0.647288	6	13.77	8	6.82444e-58	0	BIOSQTL/BIOS_eQTL_geneLevel	+	No	NA	2.622e-10	rs5068	2
ENSG00000175206	NPPA	1	11905766	11908402	-1	protein_coding	4878	NPPA	0.0169316	0.456297	4	5.904	8	2.56992e-75	0	BIOSQTL/BIOS_eQTL_geneLevel	+	No	NA	2.622e-10	rs5068	2
ENSG00000116688	MFN2	1	12040238	12073571	1	protein_coding	9927	MFN2	0.999816	0.702221	0	0	8	1.63916e-07	9.35454e-05	BIOSQTL/BIOS_eQTL_geneLevel	-	No	NA	2.622e-10	rs5068	2
ENSG00000143603	KCNN3	1	154669931	154842756	-1	protein_coding	3782	KCNN3	0.864941	-0.629505	1	8.527	0	NA	NA	NA	NA	No	NA	1.432e-08	rs1984285	3
ENSG00000171303	KCNK3	2	26915619	26956288	1	protein_coding	3777	KCNK3	NA	0.226319	15	16.52	0	NA	NA	NA	NA	No	NA	6.152e-11	rs12476527	4
ENSG00000157388	CACNA1D	3	53528683	53847760	1	protein_coding	776	CACNA1D	1	-0.37522	28	16.85	0	NA	NA	NA	NA	No	NA	7.79e-14	rs9311503;rs9311502;rs3774429;rs9821489;rs115505445;rs3821845;rs3774442;rs9814480	5
ENSG00000138675	FGF5	4	81187753	81257834	1	protein_coding	2250	FGF5	4.31893e-05	0.709603	2	11.91	0	NA	NA	NA	NA	No	NA	2.095e-08	rs12509595	6
ENSG00000203760	CENPW	6	126661320	126670021	1	protein_coding	387103	CENPW	0.500136	-0.442381	11	10.05	0	NA	NA	NA	NA	No	NA	1.627e-08	rs1262545	8
ENSG00000105996	HOXA2	7	27139721	27142430	-1	protein_coding	3199	HOXA2	0.278338	-0.425114	0	0	1	2.36866e-07	0.000169048	BIOSQTL/BIOS_eQTL_geneLevel	+	No	NA	1.208e-05	rs10230253	9
ENSG00000257184	RP1-170O19.20	7	27203154	27219632	-1	protein_coding	NA	NA	NA	NA	1	21.7	0	NA	NA	NA	NA	No	NA	3.887e-06	rs17501347	9
ENSG00000253293	HOXA10	7	27210210	27219880	-1	protein_coding	3206	HOXA10	0.678435	-0.871031	1	21.7	0	NA	NA	NA	NA	No	NA	3.887e-06	rs17501347	9
ENSG00000005073	HOXA11	7	27221129	27224842	-1	protein_coding	3207	HOXA11	0.863825	0.401702	1	21.7	0	NA	NA	NA	NA	No	NA	3.887e-06	rs17501347	9
ENSG00000106031	HOXA13	7	27233122	27239725	-1	protein_coding	3209	HOXA13	NA	-0.418411	5	21.7	0	NA	NA	NA	NA	No	NA	3.773e-08	rs17501347	9
ENSG00000106038	EVX1	7	27282164	27290112	1	protein_coding	2128	EVX1	2.93029e-05	-0.887444	12	16.28	0	NA	NA	NA	NA	No	NA	1.872e-08	rs10230253	9
ENSG00000139323	POC1B	12	89813495	89919801	-1	protein_coding	282809	POC1B	5.89428e-05	-1.05252	0	0	16	1.56633e-15	0	BIOSQTL/BIOS_eQTL_geneLevel	-	No	NA	2.952e-08	rs73437338	10
ENSG00000070961	ATP2B1	12	89981828	90103077	-1	protein_coding	490	ATP2B1	0.999998	-1.81744	22	19.8	0	NA	NA	NA	NA	No	NA	2.952e-08	rs73437338	10

## Sheet: S6
Supplementry Table 6: Prioritized genes mapped by all SNPs for DBP trait in LD (r2 > 0.6) with novel SNP using positional and eQTL
Notes: HUGO (HGNC) gene symbol; pLI score indicates the probability of being loss-of-function intolerant. The higher the score is, the more intolerant to loss-of-function mutations the gene is;
ncRVIS: Non-coding residual variation intolerance score. The higher the score is, the more intolerant to non-coding variation the gene is;
posMapSNPs: The number of SNPs mapped to gene based on positional mapping;
posMapMaxCADD: The maximum CADD score of mapped SNPs by positional mapping
IndsigSNPS: rsID of the all independent significant SNPs of mapped SNPs.
ensg	symbol	chr	start	end	strand	type	entrezID	HUGO	pLI	ncRVIS	posMapSNPs	posMapMaxCADD	eqtlMapSNPs	eqtlMapminP	eqtlMapminQ	eqtlMapts	eqtlDirection	ciMap	ciMapts	minGwasP	IndSigSNPs	GenomicLocus
ENSG00000215910	C1orf167	1	11821844	11849642	1	protein_coding	284498	C1orf167	0.155527	NA	3	4.699	8	8.29018e-59	0	BIOSQTL/BIOS_eQTL_geneLevel	+	No	NA	2.378e-08	rs5068	1
ENSG00000177000	MTHFR	1	11845780	11866977	-1	protein_coding	4524	MTHFR	2.45516e-07	-0.0724735	4	10.13	8	8.29018e-59	0	BIOSQTL/BIOS_eQTL_geneLevel	+	No	NA	2.378e-08	rs5068	1
ENSG00000011021	CLCN6	1	11866207	11903201	1	protein_coding	1185	CLCN6	0.163974	0.647288	6	13.77	8	6.82444e-58	0	BIOSQTL/BIOS_eQTL_geneLevel	+	No	NA	2.378e-08	rs5068	1
ENSG00000175206	NPPA	1	11905766	11908402	-1	protein_coding	4878	NPPA	0.0169316	0.456297	4	5.904	8	2.56992e-75	0	BIOSQTL/BIOS_eQTL_geneLevel	+	No	NA	2.378e-08	rs5068	1
ENSG00000116688	MFN2	1	12040238	12073571	1	protein_coding	9927	MFN2	0.999816	0.702221	0	0	8	1.63916e-07	9.35454e-05	BIOSQTL/BIOS_eQTL_geneLevel	-	No	NA	2.378e-08	rs5068	1
ENSG00000172939	OXSR1	3	38206580	38296979	1	protein_coding	9943	OXSR1	0.989118	-1.29389	1	11.3	0	NA	NA	NA	NA	No	NA	9.914e-06	rs11129785	3
ENSG00000144671	SLC22A14	3	38323785	38360066	1	protein_coding	9389	SLC22A14	9.57032e-09	-0.157624	1	1.438	2	2.66044e-16	0	BIOSQTL/BIOS_eQTL_geneLevel	-	No	NA	7.812e-09	rs11129785	3
ENSG00000093217	XYLB	3	38388251	38462839	1	protein_coding	9942	XYLB	2.62886e-13	-0.146045	7	7.649	5	1.34959e-13	0	BIOSQTL/BIOS_eQTL_geneLevel	+	No	NA	1.397e-08	rs506525	3
ENSG00000114739	ACVR2B	3	38495342	38534633	1	protein_coding	93	ACVR2B	0.993111	NA	0	0	5	1.29823e-14	0	BIOSQTL/BIOS_eQTL_geneLevel	+	No	NA	7.207e-07	rs506525	3
ENSG00000168329	CX3CR1	3	39304985	39323226	-1	protein_coding	1524	CX3CR1	0.107292	0.274774	0	0	1	9.1052e-06	0.00627191	BIOSQTL/BIOS_eQTL_geneLevel	-	No	NA	1.823e-09	rs562545	4
ENSG00000179934	CCR8	3	39371197	39375171	1	protein_coding	1237	CCR8	0.0176258	-0.228972	1	8.53	0	NA	NA	NA	NA	No	NA	7.455e-06	rs72619992	4
ENSG00000168028	RPSA	3	39448180	39454033	1	protein_coding	3921	RPSA	0.751851	0.547666	0	0	5	3.26993e-38	0	BIOSQTL/BIOS_eQTL_geneLevel	+	No	NA	4.272e-09	rs72619992	4
ENSG00000168314	MOBP	3	39508689	39570970	1	protein_coding	4336	MOBP	0.59201	2.19098	1	0.739	0	NA	NA	NA	NA	No	NA	1.823e-09	rs562545	4
ENSG00000168038	ULK4	3	41288090	42003922	-1	protein_coding	54986	ULK4	1.68589e-23	0.594897	277	22.3	86	3.27167000000001e-310	0	BIOSQTL/BIOS_eQTL_geneLevel	-	No	NA	1.142e-09	rs9869440;rs2683696;rs1717015;rs11717678;rs73075215	5
ENSG00000182606	TRAK1	3	42055294	42267381	1	protein_coding	22906	TRAK1	9.70917e-05	0.408624	3	8.043	0	NA	NA	NA	NA	No	NA	1.196e-05	rs73075215	5
ENSG00000121797	CCRL2	3	46448654	46454488	1	protein_coding	9034	CCRL2	0.00216378	NA	0	0	6	4.21315e-09	5.97372e-06	BIOSQTL/BIOS_eQTL_geneLevel	-	No	NA	3.512e-08	rs6441999	6
ENSG00000012223	LTF	3	46477136	46526724	-1	protein_coding	4057	LTF	1.76023e-13	0.0797339	6	14.74	0	NA	NA	NA	NA	No	NA	3.512e-08	rs6441999	6
ENSG00000181585	TMIE	3	46742823	46752376	1	protein_coding	259236	TMIE	0.000366606	0.424249	0	0	1	2.71607e-06	0.00205462	BIOSQTL/BIOS_eQTL_geneLevel	NA	No	NA	NA	rs11926707	6
ENSG00000206549	PRSS50	3	46753605	46854064	-1	protein_coding	29122	PRSS50	2.62071e-05	-0.326074	1	1.458	1	1.89229e-06	0.00148102	BIOSQTL/BIOS_eQTL_geneLevel	+	No	NA	3.352e-08	rs7429588	6
ENSG00000188086	PRSS45	3	46783582	46854048	-1	protein_coding	377047	PRSS45	8.77665e-05	0.0854542	1	1.458	0	NA	NA	NA	NA	No	NA	3.352e-08	rs7429588	6
ENSG00000160808	MYL3	3	46899362	46923659	-1	protein_coding	4634	MYL3	0.888081	-0.0480032	5	11.15	0	NA	NA	NA	NA	No	NA	1.486e-08	rs11926707;rs4539969	6
ENSG00000160801	PTH1R	3	46919236	46945287	1	protein_coding	5745	PTH1R	0.742389	NA	18	11.15	0	NA	NA	NA	NA	No	NA	1.244e-08	rs11926707;rs4539969;rs13063250;rs4683288	6
ENSG00000268537	AC109583.1	3	46927699	46930171	-1	protein_coding	NA	NA	NA	NA	14	11.15	0	NA	NA	NA	NA	No	NA	1.244e-08	rs11926707;rs4539969;rs13063250;rs4683288	6
ENSG00000160799	CCDC12	3	46963216	47023500	-1	protein_coding	151903	CCDC12	0.774131	-0.0188491	25	16.44	0	NA	NA	NA	NA	No	NA	7.708e-09	rs4539969;rs11926707;rs13063250;rs4683288	6
ENSG00000160796	NBEAL2	3	47021173	47051193	1	protein_coding	23218	NBEAL2	0.862533	NA	14	12	1	1.26958e-09	6.14515e-06	BIOSQTL/BIOS_eQTL_geneLevel	+	No	NA	2.911e-07	rs13063250	6
ENSG00000181555	SETD2	3	47057919	47205457	-1	protein_coding	29072	SETD2	0.999993	NA	28	16.95	61	3.62623e-07	0.000253315	BIOSQTL/BIOS_eQTL_geneLevel	+	No	NA	1.486e-08	rs13063250;rs11926707;rs4539969	6
ENSG00000088727	KIF9	3	47269516	47324941	-1	protein_coding	64147	KIF9	2.17357e-11	-0.884597	14	17.31	60	1.53059e-06	0.00127959	BIOSQTL/BIOS_eQTL_geneLevel	-	No	NA	4.542e-08	rs13063250;rs4539969	6
ENSG00000114648	KLHL18	3	47324407	47388306	1	protein_coding	23276	KLHL18	0.984175	-2.19672	15	17.31	7	1.53059e-06	0.00127959	BIOSQTL/BIOS_eQTL_geneLevel	+	No	NA	1.443e-07	rs13063250;rs13094615	6
ENSG00000076201	PTPN23	3	47422501	47454931	1	protein_coding	25930	PTPN23	0.647597	-0.608057	13	16.03	55	1.75478e-07	0.000104367	BIOSQTL/BIOS_eQTL_geneLevel	-	No	NA	4.542e-08	rs13063250;rs4539969	6
ENSG00000114650	SCAP	3	47455203	47518616	-1	protein_coding	22937	SCAP	0.0225548	NA	16	16.03	50	3.83851e-109	0	BIOSQTL/BIOS_eQTL_geneLevel	+	No	NA	4.542e-08	rs13063250;rs13094615	6
ENSG00000163832	ELP6	3	47537130	47555251	-1	protein_coding	54859	ELP6	0.0035079	-0.229447	16	9.009	0	NA	NA	NA	NA	No	NA	1.693e-08	rs13063250;rs13094615	6
ENSG00000157388	CACNA1D	3	53528683	53847760	1	protein_coding	776	CACNA1D	1	-0.37522	13	12.73	0	NA	NA	NA	NA	No	NA	2.227e-13	rs3821842;rs3821843;rs9311502;rs9821489;rs3821845;rs3774441;rs9814480	7
ENSG00000056736	IL17RB	3	53880607	53899827	1	protein_coding	55540	IL17RB	3.50845e-08	NA	0	0	5	5.11942e-35	0	BIOSQTL/BIOS_eQTL_geneLevel	-	No	NA	1.748e-08	rs13324565	7
ENSG00000164270	HTR4	5	147830595	148056798	-1	protein_coding	3360	HTR4	0.648788	-0.752171	25	13.11	0	NA	NA	NA	NA	No	NA	1.776e-10	rs10077498	8

## Sheet: S7
Supplementary Table 7: Magma genes for SBP
GENE	CHR	START	STOP	NSNPS	NPARAM	N	ZSTAT	P	SYMBOL
ENSG00000269831	1	738532	739137	1	1	77850	1.657	0.04876	AL669831.1
ENSG00000269308	1	818043	819983	2	1	77850	3.3171	0.00045481	AL645608.2
ENSG00000187634	1	860260	879955	41	13	77850	4.2474	1.0811e-05	SAMD11
ENSG00000268179	1	861264	866445	9	6	77850	4.6585	1.5923e-06	AL645608.1
ENSG00000188976	1	879584	894689	27	13	77850	5.5747	1.2398e-08	NOC2L
ENSG00000187961	1	895967	901095	9	5	77850	3.8372	6.2233e-05	KLHL17
ENSG00000187583	1	901877	911245	11	6	77850	3.9408	4.0606e-05	PLEKHN1
ENSG00000187642	1	910579	917497	6	3	77850	3.3275	0.00043812	C1orf170
ENSG00000187608	1	948803	949920	2	1	77850	2.5712	0.0050673	ISG15
ENSG00000188157	1	955503	991496	54	8	77850	3.7335	9.4402e-05	AGRN
ENSG00000237330	1	1006346	1009687	9	4	77850	4.4926	3.5188e-06	RNF223
ENSG00000131591	1	1017198	1051741	30	16	77850	5.1178	1.5453e-07	C1orf159
ENSG00000162571	1	1109264	1133315	22	12	77850	5.1686	1.179e-07	TTLL10
ENSG00000186891	1	1138888	1142071	2	1	77850	2.8096	0.0024802	TNFRSF18
ENSG00000186827	1	1146706	1149518	7	5	77850	4.3572	6.586e-06	TNFRSF4
ENSG00000078808	1	1152288	1167411	13	7	77850	4.039	2.6844e-05	SDF4
ENSG00000176022	1	1167629	1170421	2	1	77850	2.3868	0.0084976	B3GALT6
ENSG00000184163	1	1177826	1182102	3	2	77850	3.0977	0.00097526	FAM132A
ENSG00000160087	1	1189289	1209265	18	7	77850	3.4008	0.0003359	UBE2J2
ENSG00000162572	1	1215816	1227409	22	14	77850	6.1584	3.6739e-10	SCNN1D
ENSG00000131584	1	1227756	1244989	17	10	77850	4.9164	4.4066e-07	ACAP3
ENSG00000169972	1	1243947	1247057	2	1	77850	2.6905	0.0035671	PUSL1
ENSG00000127054	1	1246965	1260071	22	9	77850	5.1089	1.6201e-07	CPSF3L
ENSG00000224051	1	1260136	1264277	7	3	77850	3.2775	0.00052363	GLTPD1
ENSG00000169962	1	1266694	1270686	9	4	77850	3.7085	0.00010425	TAS1R3
ENSG00000107404	1	1270656	1284730	23	7	77850	3.5415	0.00019895	DVL1
ENSG00000162576	1	1288069	1297157	16	5	77850	3.4183	0.00031501	MXRA8
ENSG00000221978	1	1321091	1334708	17	5	77850	3.3751	0.00036889	CCNL2
ENSG00000224870	1	1334902	1337426	5	3	77850	3.0674	0.0010797	RP4-758J18.2
ENSG00000242485	1	1337288	1342693	7	4	77850	4.0079	3.0628e-05	MRPL20
ENSG00000235098	1	1353800	1357149	3	2	77850	2.7504	0.002976	ANKRD65
ENSG00000205116	1	1361508	1363167	1	1	77850	1.7942	0.03639	TMEM88B
ENSG00000179403	1	1370241	1378262	6	3	77850	3.6891	0.00011251	VWA1
ENSG00000215915	1	1385069	1405538	19	11	77850	5.7355	4.8618e-09	ATAD3C
ENSG00000160072	1	1407143	1433228	34	13	77850	4.271	9.7294e-06	ATAD3B
ENSG00000197785	1	1447531	1470067	24	10	77850	3.5818	0.00017062	ATAD3A
ENSG00000205090	1	1470554	1475833	1	1	77850	1.7473	0.04029	TMEM240
ENSG00000160075	1	1477053	1510249	25	16	77850	6.345	1.1119e-10	SSU72
ENSG00000215014	1	1510355	1511373	1	1	77850	1.784	0.03721	AL645728.1
ENSG00000228594	1	1533392	1535476	1	1	77850	1.8739	0.03047	C1orf233
ENSG00000197530	1	1550795	1565990	13	6	77850	4.4889	3.5792e-06	MIB2
ENSG00000248333	1	1570603	1590473	7	4	77850	3.7558	8.641e-05	CDK11B
ENSG00000189339	1	1592939	1624167	33	16	77850	4.6907	1.3614e-06	SLC35E2B
ENSG00000008128	1	1634169	1655766	10	7	77850	4.8805	5.2904e-07	CDK11A
ENSG00000215790	1	1656277	1677431	14	8	77850	3.9944	3.2433e-05	SLC35E2
ENSG00000008130	1	1682671	1711896	21	13	77850	5.8474	2.4964e-09	NADK
ENSG00000078369	1	1716729	1822495	37	23	77850	7.4937	3.3473e-14	GNB1
ENSG00000169885	1	1846266	1848735	3	1	77850	2.6839	0.0036387	CALML6
ENSG00000142609	1	1853396	1935276	122	19	77850	3.6957	0.00010966	C1orf222
ENSG00000187730	1	1950780	1962192	11	8	77850	5.4504	2.513e-08	GABRD
ENSG00000067606	1	1981909	2116834	95	34	77850	5.589	1.1422e-08	PRKCZ
ENSG00000162585	1	2115903	2144159	20	12	77850	5.7061	5.7783e-09	C1orf86
ENSG00000269554	1	2121237	2123179	4	2	77850	3.855	5.7858e-05	AL590822.2
ENSG00000203301	1	2143360	2145620	3	2	77850	4.6583	1.5942e-06	AL590822.1
ENSG00000157933	1	2160134	2241558	78	32	77850	6.1241	4.5607e-10	SKI
ENSG00000116151	1	2252692	2323146	55	32	77850	6.6248	1.7387e-11	MORN1
ENSG00000157916	1	2323267	2336883	14	8	77850	4.7064	1.2607e-06	RER1
ENSG00000157911	1	2336236	2345236	13	9	77850	5.5709	1.2675e-08	PEX10
ENSG00000149527	1	2357419	2436969	61	37	77850	7.1858	3.3407e-13	PLCH2
ENSG00000157881	1	2439972	2458039	7	5	77850	4.5496	2.6868e-06	PANK4
ENSG00000157873	1	2487078	2496821	8	5	77850	4.0497	2.564e-05	TNFRSF14
ENSG00000157870	1	2517930	2522908	2	1	77850	3.3535	0.00039904	FAM213B
ENSG00000142606	1	2522078	2564481	17	11	77850	4.9016	4.7523e-07	MMEL1
ENSG00000215912	1	2567415	2718286	49	17	77850	4.5841	2.2799e-06	TTC34
ENSG00000169717	1	2938046	2939465	2	1	77850	2.6504	0.0040197	ACTRT2
ENSG00000142611	1	2985732	3355185	304	132	77850	6.1094	5e-10	PRDM16
ENSG00000130762	1	3370990	3397677	25	14	77850	4.6438	1.7103e-06	ARHGEF16
ENSG00000162591	1	3406484	3528059	103	55	77850	7.3111	1.3245e-13	MEGF6
ENSG00000158109	1	3541566	3546691	3	1	77850	2.8829	0.0019703	TPRG1L
ENSG00000116213	1	3547331	3569325	8	5	77850	3.9033	4.7453e-05	WRAP73
ENSG00000078900	1	3569084	3652765	44	36	77850	7.956	8.8818e-16	TP73
ENSG00000162592	1	3668962	3688209	12	8	77850	5.6634	7.421e-09	CCDC27
ENSG00000130764	1	3696784	3713068	7	4	77850	3.3811	0.00036101	LRRC47
ENSG00000116198	1	3728645	3773778	25	13	77850	5.3208	5.1646e-08	CEP104
ENSG00000169598	1	3773845	3801993	26	17	77850	5.877	2.089e-09	DFFB
ENSG00000198912	1	3805689	3816857	11	5	77850	3.5662	0.00018113	C1orf174
ENSG00000196581	1	4714792	4852594	57	41	77850	7.9347	1.0547e-15	AJAP1
ENSG00000131697	1	5922871	6052533	85	36	77850	5.5664	1.3e-08	NPHP4
ENSG00000069424	1	6051526	6161253	60	41	77850	7.6203	1.2657e-14	KCNAB2
ENSG00000116254	1	6161853	6240183	61	24	77850	4.9064	4.6375e-07	CHD5
ENSG00000116251	1	6241329	6269449	18	12	77850	4.7451	1.0421e-06	RPL22
ENSG00000158286	1	6265535	6281359	12	5	77850	3.3325	0.00043042	RNF207
ENSG00000116237	1	6281253	6296032	10	6	77850	3.8438	6.058e-05	ICMT
ENSG00000173673	1	6304252	6305638	1	1	77850	1.7855	0.03709	HES3
ENSG00000158292	1	6307406	6321035	15	3	77850	2.4259	0.0076357	GPR153
ENSG00000097021	1	6324329	6454451	82	24	77850	4.3925	5.6029e-06	ACOT7
ENSG00000069812	1	6472478	6484730	19	8	77850	3.673	0.00011985	HES2
ENSG00000187017	1	6484848	6521430	50	17	77850	4.6589	1.5892e-06	ESPN
ENSG00000215788	1	6521211	6526255	1	1	77850	2.2587	0.01195	TNFRSF25
ENSG00000171680	1	6526152	6580121	37	23	77850	6.2155	2.5581e-10	PLEKHG5
ENSG00000162408	1	6581407	6614595	12	7	77850	4.5456	2.7395e-06	NOL9
ENSG00000173662	1	6615241	6639817	21	13	77850	4.8223	7.095e-07	TAS1R1
ENSG00000204859	1	6640061	6649340	6	3	77850	4.0306	2.7822e-05	ZBTB48
ENSG00000162413	1	6650784	6674667	15	8	77850	5.1488	1.3106e-07	KLHL21
ENSG00000116273	1	6673745	6684093	22	9	77850	4.8391	6.5219e-07	PHF13
ENSG00000041988	1	6684926	6695646	12	4	77850	4.0304	2.7839e-05	THAP3
ENSG00000007923	1	6694228	6761984	62	17	77850	4.6858	1.394e-06	DNAJC11
ENSG00000171735	1	6845384	7829766	581	211	77850	9.4818	1.25e-21	CAMTA1
ENSG00000049245	1	7831329	7841492	1	1	77850	2.3985	0.008232	VAMP3
ENSG00000049246	1	7844380	7905237	19	8	77850	3.6282	0.00014268	PER3
ENSG00000049247	1	7903143	7913572	4	2	77850	2.8451	0.00222	UTS2
ENSG00000049249	1	7979907	8000926	6	2	77850	3.5354	0.00020357	TNFRSF9
ENSG00000116288	1	8014351	8045565	9	5	77850	3.5436	0.00019738	PARK7
ENSG00000116285	1	8064464	8086368	5	3	77850	4.2449	1.0933e-05	ERRFI1
ENSG00000162426	1	8377886	8404227	34	15	77850	4.5384	2.8335e-06	SLC45A1
ENSG00000142599	1	8412457	8877702	311	34	77850	3.6359	0.00013851	RERE
ENSG00000074800	1	8921061	8939308	7	3	77850	2.5644	0.0051677	ENO1
ENSG00000131686	1	9005926	9035151	14	9	77850	4.2977	8.6301e-06	CA6
ENSG00000197241	1	9063359	9086404	9	5	77850	4.1848	1.4272e-05	SLC2A7
ENSG00000142583	1	9095166	9148537	31	12	77850	4.4777	3.7726e-06	SLC2A5
ENSG00000180758	1	9160364	9189229	8	4	77850	3.4359	0.00029534	GPR157
ENSG00000049239	1	9294834	9331396	21	13	77850	5.1044	1.6593e-07	H6PD
ENSG00000171621	1	9352939	9429591	84	39	77850	6.1094	5e-10	SPSB1
ENSG00000171612	1	9599541	9645237	21	9	77850	3.7405	9.1839e-05	SLC25A33
ENSG00000188807	1	9648932	9674935	14	3	77850	2.5813	0.0049217	TMEM201
ENSG00000171608	1	9711790	9789172	29	15	77850	4.7487	1.0236e-06	PIK3CD
ENSG00000171603	1	9789084	9884584	28	18	77850	6.5638	2.6223e-11	CLSTN1
ENSG00000178585	1	9908334	9970394	22	9	77850	3.7678	8.2356e-05	CTNNBIP1
ENSG00000162441	1	9982173	10003465	3	2	77850	3.3031	0.00047819	LZIC
ENSG00000173614	1	10003486	10045559	13	6	77850	3.5796	0.00017204	NMNAT1
ENSG00000162444	1	10057264	10076078	7	4	77850	3.438	0.000293	RBP7
ENSG00000130939	1	10092890	10241297	52	22	77850	4.6882	1.3781e-06	UBE4B
ENSG00000054523	1	10270863	10441661	57	24	77850	5.0325	2.42e-07	KIF1B
ENSG00000142657	1	10458649	10480201	10	5	77850	3.9669	3.6404e-05	PGD
ENSG00000251503	1	10490159	10512210	23	7	77850	3.8103	6.94e-05	APITD1-CORT
ENSG00000175279	1	10490159	10512210	23	7	77850	3.8103	6.94e-05	APITD1
ENSG00000241563	1	10509776	10511959	2	1	77850	3.2125	0.00065784	CORT
ENSG00000160049	1	10516579	10532583	11	7	77850	3.9398	4.0767e-05	DFFA
ENSG00000142655	1	10532345	10690815	112	41	77850	5.8168	3e-09	PEX14
ENSG00000130940	1	10696661	10856707	159	68	77850	7.8088	2.8866e-15	CASZ1
ENSG00000175262	1	11006528	11042094	32	8	77850	3.3395	0.00041968	C1orf127
ENSG00000120948	1	11072414	11085796	2	1	77850	3.0683	0.0010764	TARDBP
ENSG00000009724	1	11086580	11107290	9	6	77850	4.9994	2.8762e-07	MASP2
ENSG00000116649	1	11114641	11120081	1	1	77850	2.4208	0.007743	SRM
ENSG00000171824	1	11126675	11159938	30	3	77850	2.1729	0.014894	EXOSC10
ENSG00000198793	1	11166592	11322564	78	16	77850	3.4068	0.00032868	MTOR
ENSG00000171819	1	11249398	11256038	4	2	77850	2.5171	0.0059164	ANGPTL7
ENSG00000120942	1	11333263	11356106	5	3	77850	2.9617	0.0015299	UBIAD1
ENSG00000204624	1	11539223	11597641	50	11	77850	3.3683	0.0003781	PTCHD2
ENSG00000116661	1	11708424	11715842	3	2	77850	3.5324	0.00020588	FBXO2
ENSG00000132879	1	11714432	11723384	2	1	77850	2.792	0.0026191	FBXO44
ENSG00000116663	1	11724181	11734411	8	5	77850	4.3877	5.7273e-06	FBXO6
ENSG00000116670	1	11734537	11751707	12	5	77850	3.36	0.00038973	MAD2L2
ENSG00000162490	1	11751786	11785914	27	15	77850	4.8126	7.4484e-07	DRAXIN
ENSG00000177674	1	11796141	11814859	10	6	77850	3.7153	0.00010149	AGTRAP
ENSG00000215910	1	11821844	11849642	74	8	77850	3.8459	6.0066e-05	C1orf167
ENSG00000177000	1	11845780	11866977	46	9	77850	4.2942	8.766e-06	MTHFR
ENSG00000011021	1	11866207	11903201	104	7	77850	3.977	3.4902e-05	CLCN6
ENSG00000175206	1	11905766	11908402	3	1	77850	5.9994	9.9002e-10	NPPA
ENSG00000120937	1	11917521	11918988	1	1	77850	2.3241	0.01006	NPPB
ENSG00000116685	1	11979648	11986485	7	4	77850	4.0201	2.9087e-05	KIAA2013
ENSG00000083444	1	11994262	12035595	42	18	77850	4.5732	2.402e-06	PLOD1
ENSG00000116688	1	12040238	12073571	18	11	77850	5.098	1.7159e-07	MFN2
ENSG00000116691	1	12079523	12092102	13	3	77850	2.8224	0.0023832	MIIP
ENSG00000120949	1	12123434	12204264	34	25	77850	7.1558	4.1589e-13	TNFRSF8
ENSG00000028137	1	12227060	12269285	19	13	77850	6.0489	7.2924e-10	TNFRSF1B
ENSG00000048707	1	12290124	12572099	287	39	77850	4.5632	2.5193e-06	VPS13D
ENSG00000162496	1	12627939	12677737	46	27	77850	6.3118	1.3795e-10	DHRS3
ENSG00000204518	1	12704566	12727097	5	3	77850	2.7601	0.0028894	AADACL4
ENSG00000188984	1	12776118	12788726	8	5	77850	4.0162	2.9576e-05	AADACL3
ENSG00000157330	1	12806163	12823847	5	3	77850	4.0052	3.0978e-05	C1orf158
ENSG00000116726	1	12834984	12838049	2	1	77850	2.6635	0.0038671	PRAMEF12
ENSG00000116721	1	12851546	12856777	5	1	77850	2.0885	0.018375	PRAMEF1
ENSG00000204513	1	12884468	12891264	16	6	77850	3.5211	0.00021488	PRAMEF11
ENSG00000120952	1	12916941	12921764	3	2	77850	2.6123	0.004497	PRAMEF2
ENSG00000243073	1	12939045	12946025	5	3	77850	3.0311	0.0012185	PRAMEF4
ENSG00000187545	1	12952727	12958101	2	1	77850	2.8097	0.0024794	PRAMEF10
ENSG00000232423	1	12998181	13117751	9	4	77850	3.2756	0.0005272	PRAMEF6
ENSG00000239810	1	13052394	13052998	1	1	77850	1.933	0.02662	WI2-3308P17.2
ENSG00000229571	1	13216356	13219581	1	1	77850	1.933	0.02662	PRAMEF26
ENSG00000204502	1	13359819	13369057	1	1	77850	2.2467	0.01233	PRAMEF5
ENSG00000204495	1	13447414	13452656	1	1	77850	2.1079	0.01752	PRAMEF13
ENSG00000204486	1	13516066	13526943	6	2	77850	2.3387	0.0096764	PRAMEF21
ENSG00000204480	1	13694889	13698405	1	1	77850	2.4346	0.007454	PRAMEF19
ENSG00000204479	1	13716092	13719089	1	1	77850	1.672	0.04726	PRAMEF17
ENSG00000162494	1	13801445	13840543	44	21	77850	5.8493	2.4681e-09	LRRC38
ENSG00000162493	1	13909960	13944452	34	24	77850	7.4706	3.9913e-14	PDPN
ENSG00000116731	1	14026693	14151574	110	8	77850	2.9016	0.0018562	PRDM2
ENSG00000189337	1	14925200	15444539	382	174	77850	10.69	5.6607e-27	KAZN
ENSG00000171729	1	15479028	15546976	59	15	77850	3.7038	0.00010621	TMEM51
ENSG00000204464	1	15490840	15497813	9	4	77850	3.7418	9.1351e-05	C1orf195
ENSG00000142621	1	15573768	15726779	121	61	77850	7.0652	8.0191e-13	FHAD1
ENSG00000142634	1	15736391	15756839	28	15	77850	5.6445	8.2839e-09	EFHD2
ENSG00000162438	1	15764935	15775737	6	4	77850	5.1473	1.3215e-07	CTRC
ENSG00000142615	1	15783223	15798586	26	9	77850	4.6074	2.0387e-06	CELA2A
ENSG00000215704	1	15792404	15817895	48	14	77850	4.3351	7.2841e-06	CELA2B
ENSG00000132906	1	15817327	15853029	52	7	77850	3.1524	0.00080963	CASP9
ENSG00000116138	1	15853308	15918874	108	11	77850	3.2162	0.00064951	DNAJC16
ENSG00000116771	1	15898848	15911605	28	5	77850	3.2737	0.00053084	AGMAT
ENSG00000197312	1	15943995	15995539	46	12	77850	3.5553	0.00018874	DDI2
ENSG00000116786	1	16010827	16061264	72	11	77850	3.5142	0.00022057	PLEKHM2
ENSG00000162461	1	16062900	16067891	4	2	77850	3.1947	0.00069979	SLC25A34
ENSG00000162460	1	16068917	16074477	4	2	77850	3.5704	0.00017821	TMEM82
ENSG00000162458	1	16083102	16113089	22	13	77850	5.45	2.5189e-08	FBLIM1
ENSG00000065526	1	16174359	16266955	44	23	77850	5.9066	1.7464e-09	SPEN
ENSG00000116809	1	16268364	16302627	12	8	77850	5.8159	3.0161e-09	ZBTB17
ENSG00000183888	1	16330731	16335302	4	2	77850	3.8006	7.2165e-05	C1orf64
ENSG00000173641	1	16340523	16346089	8	5	77850	4.3344	7.3095e-06	HSPB7
ENSG00000186510	1	16345370	16360545	19	9	77850	3.9927	3.2664e-05	CLCNKA
ENSG00000184908	1	16370272	16383803	23	4	77850	2.4779	0.0066083	CLCNKB
ENSG00000185519	1	16384264	16400127	18	8	77850	4.3151	7.9766e-06	FAM131C
ENSG00000142627	1	16450832	16482582	29	7	77850	3.082	0.001028	EPHA2
ENSG00000142632	1	16524349	16539104	8	4	77850	3.5088	0.00022506	ARHGEF19
ENSG00000132881	1	16558195	16563657	2	1	77850	2.3119	0.010393	RSG1
ENSG00000037637	1	16573334	16678949	82	8	77850	2.8549	0.0021523	FBXO42
ENSG00000055070	1	16679070	16724640	36	9	77850	3.4212	0.00031169	SZRD1
ENSG00000187144	1	16713612	16763919	31	17	77850	5.2017	9.8737e-08	SPATA21
ENSG00000157191	1	16767167	16786573	5	3	77850	3.6879	0.00011306	NECAP2
ENSG00000219481	1	16888814	16940057	20	15	77850	6.7575	7.0211e-12	NBPF1
ENSG00000058453	1	17066768	17299474	94	29	77850	4.8567	5.9684e-07	CROCC
ENSG00000117122	1	17300997	17307330	4	1	77850	2.2939	0.0109	MFAP2
ENSG00000159363	1	17312453	17338423	7	5	77850	4.6495	1.6641e-06	ATP13A2
ENSG00000117118	1	17345217	17380665	17	5	77850	3.0689	0.0010743	SDHB
ENSG00000117115	1	17393256	17445948	18	9	77850	4.6597	1.5837e-06	PADI2
ENSG00000142623	1	17531621	17572500	16	12	77850	6.4376	6.0698e-11	PADI1
ENSG00000142619	1	17575593	17610728	10	6	77850	4.18	1.4575e-05	PADI3
ENSG00000159339	1	17634690	17690499	39	13	77850	3.8563	5.7554e-05	PADI4
ENSG00000269468	1	17655507	17676070	10	4	77850	3.3431	0.00041428	AC004824.2
ENSG00000179051	1	17733256	17766220	10	7	77850	4.9604	3.5182e-07	RCC2
ENSG00000074964	1	17866330	18024369	93	54	77850	8.014	5.5511e-16	ARHGEF10L
ENSG00000117148	1	18081808	18153558	40	24	77850	5.5757	1.2329e-08	ACTL8
ENSG00000117154	1	18434240	18704977	178	68	77850	6.1094	5e-10	IGSF21
ENSG00000179023	1	18807424	18812478	2	1	77850	2.4897	0.0063929	KLHDC7A
ENSG00000009709	1	18957500	19075360	64	27	77850	4.9245	4.2297e-07	PAX7
ENSG00000179002	1	19166093	19186176	7	4	77850	3.7629	8.3972e-05	TAS1R2
ENSG00000255275	1	19175767	19247615	50	19	77850	4.472	3.8752e-06	RP13-279N23.2
ENSG00000159423	1	19197926	19229275	24	7	77850	3.6045	0.0001564	ALDH4A1
ENSG00000169991	1	19230775	19283180	19	14	77850	6.0856	5.8031e-10	IFFO2
ENSG00000127481	1	19401000	19536770	56	11	77850	3.6151	0.00015009	UBR4
ENSG00000127463	1	19542158	19578046	43	6	77850	2.8876	0.0019412	EMC1
ENSG00000053372	1	19578033	19586622	1	1	77850	1.9019	0.02859	MRTO4
ENSG00000162482	1	19609052	19615744	5	3	77850	3.4385	0.00029245	AKR7A3
ENSG00000053371	1	19630459	19638640	5	3	77850	3.0604	0.0011051	AKR7A2
ENSG00000040487	1	19638820	19655794	26	10	77850	3.9121	4.5753e-05	PQLC2
ENSG00000077549	1	19665267	19812066	103	39	77850	5.8168	3e-09	CAPZB
ENSG00000270136	1	19923473	19984549	29	13	77850	4.48	3.7328e-06	MINOS1-NBL1
ENSG00000173436	1	19923477	19956314	12	7	77850	4.4532	4.2304e-06	MINOS1
ENSG00000158747	1	19967048	19984945	15	7	77850	3.4505	0.00027981	NBL1
ENSG00000158748	1	19991780	20006055	11	5	77850	3.4959	0.0002362	HTR6
ENSG00000162542	1	20008706	20126438	84	15	77850	3.4867	0.0002445	TMCO4
ENSG00000178828	1	20140523	20141771	1	1	77850	3.3202	0.0004498	RNF186
ENSG00000169914	1	20209006	20239438	10	6	77850	3.934	4.1777e-05	OTUD3
ENSG00000188257	1	20301925	20306932	5	3	77850	3.456	0.00027409	PLA2G2A
ENSG00000127472	1	20354672	20417683	22	15	77850	6.0256	8.4266e-10	PLA2G5
ENSG00000117215	1	20438432	20446050	8	5	77850	3.9631	3.699e-05	PLA2G2D
ENSG00000158786	1	20465819	20476879	10	7	77850	4.9084	4.5921e-07	PLA2G2F
ENSG00000187980	1	20487746	20503917	9	4	77850	3.065	0.0010883	PLA2G2C
ENSG00000162543	1	20512578	20522541	3	2	77850	2.5209	0.0058535	UBXN10
ENSG00000158816	1	20617412	20681387	58	21	77850	4.6857	1.3952e-06	VWA5B1
ENSG00000090432	1	20825943	20834654	1	1	77850	1.7457	0.04043	MUL1
ENSG00000183114	1	20878932	20881512	2	1	77850	2.3805	0.0086455	FAM43B
ENSG00000158825	1	20915441	20945401	13	3	77850	2.8636	0.0020943	CDA
ENSG00000158828	1	20959948	20978004	8	5	77850	4.2343	1.1463e-05	PINK1
ENSG00000244038	1	20978270	20988000	5	2	77850	2.5436	0.0054864	DDOST
ENSG00000117245	1	20990507	21044510	42	21	77850	5.8529	2.4149e-09	KIF17
ENSG00000189410	1	21046225	21059330	10	6	77850	4.5507	2.6735e-06	SH2D5
ENSG00000127483	1	21069154	21113816	48	9	77850	3.4082	0.00032692	HP1BP3
ENSG00000075151	1	21132963	21503377	369	24	77850	4.0853	2.2013e-05	EIF4G3
ENSG00000117298	1	21543740	21671997	124	32	77850	5.4148	3.0684e-08	ECE1
ENSG00000142794	1	21766621	21811498	31	8	77850	3.1064	0.00094679	NBPF3
ENSG00000162551	1	21835858	21904905	105	13	77850	3.3618	0.0003872	ALPL
ENSG00000076864	1	21922708	21995801	28	18	77850	6.311	1.3864e-10	RAP1GAP
ENSG00000090686	1	22004791	22110099	78	32	77850	5.6178	9.6698e-09	USP48
ENSG00000187942	1	22138758	22151714	8	5	77850	4.903	4.7189e-07	LDLRAD2
ENSG00000142798	1	22148738	22263790	98	48	77850	6.8807	2.977e-12	HSPG2
ENSG00000219073	1	22303514	22325135	88	14	77850	3.9848	3.3774e-05	CELA3B
ENSG00000142789	1	22328149	22339032	38	10	77850	4.2307	1.1649e-05	CELA3A
ENSG00000070831	1	22379120	22419437	20	12	77850	5.1628	1.2167e-07	CDC42
ENSG00000162552	1	22443798	22470462	11	6	77850	4.2348	1.1438e-05	WNT4
ENSG00000184677	1	22778344	22857650	29	18	77850	6.7283	8.5846e-12	ZBTB40
ENSG00000070886	1	22890057	22930087	34	20	77850	6.0106	9.2405e-10	EPHA8
ENSG00000173372	1	22962999	22966101	3	2	77850	2.9226	0.0017359	C1QA
ENSG00000159189	1	22970123	22974603	7	5	77850	4.566	2.4858e-06	C1QC
ENSG00000173369	1	22979255	22988031	8	5	77850	5.1362	1.4017e-07	C1QB
ENSG00000133216	1	23037332	23241818	83	41	77850	6.1982	2.8559e-10	EPHB2
ENSG00000215906	1	23279536	23291831	12	6	77850	4.1737	1.4988e-05	LACTBL1
ENSG00000227868	1	23337327	23342343	2	1	77850	2.3207	0.010151	C1orf234
ENSG00000004487	1	23345941	23410182	21	13	77850	5.828	2.8047e-09	KDM1A
ENSG00000169641	1	23410516	23504301	28	11	77850	4.3449	6.9668e-06	LUZP1
ENSG00000179546	1	23516993	23521222	2	1	77850	2.4916	0.0063592	HTR1D
ENSG00000125944	1	23630264	23670829	13	6	77850	3.759	8.5295e-05	HNRNPR
ENSG00000125945	1	23685941	23695935	2	1	77850	2.3075	0.010513	ZNF436
ENSG00000204219	1	23707554	23751233	17	10	77850	4.4694	3.9212e-06	TCEA3
ENSG00000088280	1	23755056	23811061	16	8	77850	3.9724	3.557e-05	ASAP3
ENSG00000007968	1	23832922	23857712	8	3	77850	3.2672	0.00054316	E2F2
ENSG00000197880	1	23907985	23967058	42	29	77850	7.0782	7.3036e-13	MDS2
ENSG00000142676	1	24018269	24022915	1	1	77850	2.2451	0.01238	RPL11
ENSG00000011007	1	24069645	24088549	10	7	77850	4.8341	6.6884e-07	TCEB3
ENSG00000057757	1	24104895	24114722	5	3	77850	3.5764	0.00017419	PITHD1
ENSG00000011009	1	24117460	24122029	1	1	77850	1.8274	0.03382	LYPLA2
ENSG00000117308	1	24122089	24127271	6	3	77850	3.352	0.0004011	GALE
ENSG00000117305	1	24128375	24165110	25	12	77850	4.1297	1.8161e-05	HMGCL
ENSG00000179163	1	24171567	24194784	6	4	77850	3.8337	6.3118e-05	FUCA1
ENSG00000188822	1	24197016	24285549	27	16	77850	6.347	1.0979e-10	CNR2
ENSG00000142661	1	24382525	24438665	68	9	77850	3.2237	0.00063279	MYOM3
ENSG00000142677	1	24446261	24469611	6	4	77850	4.1787	1.4656e-05	IL22RA1
ENSG00000185436	1	24480647	24514449	13	7	77850	3.8957	4.8954e-05	IFNLR1
ENSG00000158055	1	24645812	24690972	29	12	77850	4.1169	1.92e-05	GRHL3
ENSG00000001460	1	24683489	24743424	35	16	77850	4.7965	8.0746e-07	STPG1
ENSG00000001461	1	24742284	24799466	26	17	77850	5.2048	9.7118e-08	NIPAL3
ENSG00000117602	1	24829387	24867530	5	3	77850	3.8357	6.2599e-05	RCAN3
ENSG00000184454	1	24882602	24935819	29	18	77850	6.7315	8.3935e-12	NCMAP
ENSG00000133226	1	24958207	24999758	9	4	77850	3.6207	0.00014691	SRRM1
ENSG00000169504	1	25071848	25170815	21	15	77850	5.7252	5.1671e-09	CLIC4
ENSG00000020633	1	25226002	25291612	34	22	77850	5.7629	4.1337e-09	RUNX3
ENSG00000117614	1	25549170	25558993	8	5	77850	3.78	7.8415e-05	SYF2
ENSG00000117616	1	25568728	25664704	51	28	77850	5.9262	1.5498e-09	C1orf63
ENSG00000187010	1	25598884	25656936	40	22	77850	5.3428	4.5768e-08	RHD
ENSG00000183726	1	25664408	25688852	9	6	77850	4.8273	6.9195e-07	TMEM50A
ENSG00000188672	1	25688740	25756683	33	14	77850	4.1244	1.8584e-05	RHCE
ENSG00000204178	1	25757388	25826700	29	18	77850	5.5201	1.6944e-08	TMEM57
ENSG00000157978	1	25870071	25895377	12	8	77850	5.2997	5.8006e-08	LDLRAP1
ENSG00000117643	1	25943959	26112698	127	23	77850	4.0745	2.3058e-05	MAN1C1
ENSG00000162430	1	26126667	26144713	16	10	77850	5.7981	3.3525e-09	SEPN1
ENSG00000255054	1	26137961	26150235	11	5	77850	3.4732	0.00025712	RP1-317E23.6
ENSG00000117640	1	26145131	26159432	15	6	77850	3.6305	0.00014143	MTFR1L
ENSG00000223474	1	26145212	26147288	6	3	77850	3.7507	8.8176e-05	AL020996.1
ENSG00000127423	1	26158414	26185903	22	7	77850	3.7133	0.00010228	AUNIP
ENSG00000182749	1	26187701	26197744	13	4	77850	3.2589	0.0005592	PAQR7
ENSG00000117632	1	26210672	26233482	7	4	77850	3.3747	0.00036942	STMN1
ENSG00000158006	1	26286258	26324648	13	7	77850	3.8742	5.3495e-05	PAFAH2
ENSG00000158008	1	26346375	26362955	7	3	77850	2.6668	0.0038293	EXTL1
ENSG00000158022	1	26377795	26394927	8	4	77850	3.5273	0.00020994	TRIM63
ENSG00000175087	1	26437664	26452034	9	6	77850	4.2473	1.0819e-05	PDIK1L
ENSG00000197245	1	26485511	26489119	1	1	77850	2.2688	0.01164	FAM110D
ENSG00000142675	1	26503894	26516377	2	1	77850	3.0026	0.0013383	CNKSR1
ENSG00000188782	1	26517052	26529459	1	1	77850	2.34	0.009642	CATSPER4
ENSG00000130695	1	26560691	26605299	5	3	77850	4.8739	5.4709e-07	CEP85
ENSG00000142669	1	26605667	26608007	1	1	77850	2.6945	0.003525	SH3BGRL3
ENSG00000158062	1	26607819	26644854	16	11	77850	6.3218	1.2925e-10	UBXN11
ENSG00000176092	1	26648350	26680621	29	3	77850	2.7278	0.0031877	AIM1L
ENSG00000176083	1	26688125	26701013	11	4	77850	3.0846	0.0010191	ZNF683
ENSG00000131914	1	26737269	26756213	7	4	77850	3.3589	0.00039126	LIN28A
ENSG00000117682	1	26758773	26797785	10	6	77850	4.5228	3.051e-06	DHDDS
ENSG00000198830	1	26798941	26802463	4	2	77850	3.3523	0.00040066	HMGN2
ENSG00000117676	1	26856252	26901521	20	12	77850	5.8825	2.021e-09	RPS6KA1
ENSG00000117713	1	27022524	27108595	25	12	77850	4.2162	1.2422e-05	ARID1A
ENSG00000060642	1	27113963	27124889	4	2	77850	4.0483	2.5792e-05	PIGV
ENSG00000204160	1	27153201	27184093	15	8	77850	4.3266	7.5714e-06	ZDHHC18
ENSG00000175793	1	27189633	27190947	1	1	77850	2.0701	0.01922	SFN
ENSG00000142751	1	27202624	27216788	10	5	77850	3.9357	4.1474e-05	GPN2
ENSG00000198746	1	27216979	27226957	4	2	77850	3.7116	0.00010297	GPATCH3
ENSG00000090273	1	27226729	27273353	13	7	77850	3.9762	3.5008e-05	NUDC
ENSG00000175707	1	27276053	27286897	1	1	77850	3.2502	0.0005766	C1orf172
ENSG00000158246	1	27331511	27339327	5	1	77850	2.1939	0.014121	FAM46B
ENSG00000090020	1	27425306	27493472	39	23	77850	6.3934	8.1113e-11	SLC9A1
ENSG00000142784	1	27561007	27635110	38	13	77850	4.0287	2.8048e-05	WDTC1
ENSG00000186501	1	27648651	27662891	10	3	77850	3.0189	0.0012685	TMEM222
ENSG00000142765	1	27668513	27680421	9	4	77850	3.1586	0.00079268	SYTL1
ENSG00000142733	1	27681675	27693383	5	3	77850	3.1236	0.00089327	MAP3K6
ENSG00000142748	1	27695603	27701315	1	1	77850	1.8306	0.03358	FCN3
ENSG00000174950	1	27705666	27709870	2	1	77850	1.9914	0.023216	CD164L2
ENSG00000158195	1	27730730	27816669	82	13	77850	3.4078	0.00032744	WASF2
ENSG00000126705	1	27860546	27930942	61	19	77850	4.5821	2.302e-06	AHDC1
ENSG00000000938	1	27938575	27961788	9	5	77850	4.3972	5.4831e-06	FGR
ENSG00000126709	1	27992572	27998729	2	1	77850	2.0948	0.018095	IFI6
ENSG00000009780	1	28052490	28089633	14	8	77850	5.1646	1.205e-07	FAM76A
ENSG00000117758	1	28099694	28150963	6	4	77850	4.4588	4.1218e-06	STX12
ENSG00000117751	1	28157289	28178187	4	2	77850	4.0646	2.4054e-05	PPP1R8
ENSG00000130775	1	28199055	28213196	15	5	77850	3.0659	0.001085	THEMIS2
ENSG00000117748	1	28218035	28241257	14	6	77850	3.4735	0.00025683	RPA2
ENSG00000130768	1	28261504	28285668	15	10	77850	5.3195	5.2014e-08	SMPDL3B
ENSG00000158161	1	28296855	28415207	53	20	77850	4.3127	8.0618e-06	EYA3
ENSG00000169403	1	28473677	28520447	5	3	77850	3.7533	8.7264e-05	PTAFR
ENSG00000126698	1	28525967	28559536	7	4	77850	3.4218	0.00031107	DNAJC8
ENSG00000130766	1	28586038	28609002	7	3	77850	3.8791	5.2426e-05	SESN2
ENSG00000130772	1	28655513	28662476	2	1	77850	2.6158	0.0044509	MED18
ENSG00000204138	1	28696114	28826881	38	21	77850	6.6653	1.3207e-11	PHACTR4
ENSG00000180198	1	28832455	28865812	9	4	77850	3.5377	0.00020181	RCC1
ENSG00000180098	1	28879597	28905051	14	8	77850	4.3986	5.4485e-06	TRNAU1AP
ENSG00000120656	1	28915835	28969597	17	6	77850	3.322	0.00044693	TAF12
ENSG00000188060	1	28918712	28921955	1	1	77850	1.9881	0.0234	RAB42
ENSG00000162419	1	28995244	29045865	72	15	77850	3.7168	0.00010088	GMEB1
ENSG00000198492	1	29063133	29096287	26	5	77850	3.1142	0.00092213	YTHDF2
ENSG00000116329	1	29138654	29190208	16	11	77850	5.0978	1.7184e-07	OPRD1
ENSG00000159023	1	29213603	29446553	46	21	77850	5.2325	8.3598e-08	EPB41
ENSG00000253304	1	29445940	29450447	3	1	77850	2.4432	0.0072783	TMEM200B
ENSG00000116350	1	29474255	29508499	5	3	77850	3.2694	0.00053882	SRSF4
ENSG00000116353	1	29519385	29557454	7	4	77850	3.4711	0.0002592	MECR
ENSG00000060656	1	29563028	29653325	33	15	77850	4.3895	5.6815e-06	PTPRU
ENSG00000162510	1	31184124	31196434	8	5	77850	3.8832	5.1536e-05	MATN1
ENSG00000162511	1	31205316	31230667	8	5	77850	3.9433	4.0188e-05	LAPTM5
ENSG00000162512	1	31342314	31381608	24	17	77850	6.8523	3.6347e-12	SDC3
ENSG00000134644	1	31404353	31538838	91	10	77850	3.0191	0.0012676	PUM1
ENSG00000084628	1	31652592	31712401	43	17	77850	5.2902	6.1087e-08	NKAIN1
ENSG00000060688	1	31732417	31769662	31	11	77850	4.2049	1.306e-05	SNRNP40
ENSG00000121766	1	31769842	31837783	19	9	77850	4.2911	8.8876e-06	ZCCHC17
ENSG00000121769	1	31838472	31849697	6	3	77850	3.3221	0.00044666	FABP3
ENSG00000168528	1	31882412	31907525	9	4	77850	3.5439	0.0001971	SERINC2
ENSG00000268950	1	31902192	31902614	1	1	77850	1.6905	0.04547	AC114494.1
ENSG00000142910	1	32042116	32053288	9	5	77850	3.6042	0.00015656	TINAGL1
ENSG00000121764	1	32083287	32098119	1	1	77850	1.6534	0.04912	HCRTR1
ENSG00000162517	1	32095463	32110497	3	2	77850	3.1772	0.00074355	PEF1
ENSG00000084636	1	32117848	32169920	27	16	77850	5.5533	1.4015e-08	COL16A1
ENSG00000121753	1	32192718	32230494	11	7	77850	4.4342	4.6198e-06	BAI2
ENSG00000134668	1	32256023	32281652	4	2	77850	3.6404	0.00013613	SPOCD1
ENSG00000184007	1	32372022	32410457	8	5	77850	4.0025	3.1338e-05	PTP4A2
ENSG00000121774	1	32479430	32526451	9	6	77850	4.0147	2.9765e-05	KHDRBS1
ENSG00000121775	1	32537632	32568467	3	2	77850	2.8608	0.002113	TMEM39B
ENSG00000025800	1	32573639	32642169	13	9	77850	4.9959	2.9276e-07	KPNA6
ENSG00000084652	1	32645287	32663886	6	4	77850	3.9324	4.2054e-05	TXLNA
ENSG00000160051	1	32671236	32674288	2	1	77850	2.0857	0.018505	IQCC
ENSG00000222046	1	32674695	32681797	4	2	77850	2.7612	0.0028797	DCDC2B
ENSG00000160055	1	32680073	32687972	3	2	77850	2.7278	0.0031881	TMEM234
ENSG00000084623	1	32687529	32697205	2	1	77850	2.5609	0.0052204	EIF3I
ENSG00000183615	1	32712834	32714457	1	1	77850	2.0466	0.02035	FAM167B
ENSG00000182866	1	32716840	32751766	15	8	77850	4.2315	1.1606e-05	LCK
ENSG00000116478	1	32757687	32799236	12	5	77850	2.8141	0.0024458	HDAC1
ENSG00000162526	1	32817122	32829913	5	3	77850	3.9008	4.7944e-05	TSSK3
ENSG00000160058	1	32830704	32860332	8	4	77850	3.5188	0.00021674	BSDC1
ENSG00000254553	1	32930658	33066393	38	23	77850	6.4064	7.4478e-11	RP1-27O5.3
ENSG00000273274	1	32930670	32962287	8	3	77850	2.9633	0.0015218	ZBTB8B
ENSG00000160062	1	33005028	33071540	22	14	77850	5.5241	1.6554e-08	ZBTB8A
ENSG00000176261	1	33065773	33116504	54	5	77850	2.5205	0.0058597	ZBTB8OS
ENSG00000162521	1	33116743	33151812	24	7	77850	3.1886	0.00071481	RBBP4
ENSG00000162520	1	33145507	33169197	8	5	77850	4.3433	7.0169e-06	SYNC
ENSG00000162522	1	33207486	33240571	8	4	77850	3.6096	0.00015334	KIAA1522
ENSG00000134684	1	33240840	33283754	8	6	77850	4.3531	6.7109e-06	YARS
ENSG00000116497	1	33282368	33324476	8	4	77850	3.8542	5.8063e-05	S100PBP
ENSG00000160097	1	33327869	33338083	3	2	77850	3.5834	0.00016956	FNDC5
ENSG00000121905	1	33351595	33364042	4	2	77850	3.6076	0.00015452	HPCA
ENSG00000121900	1	33360195	33367039	1	1	77850	1.7102	0.04361	TMEM54
ENSG00000116514	1	33402046	33430286	31	9	77850	3.4011	0.00033556	RNF19B
ENSG00000004455	1	33473585	33546597	19	9	77850	4.0104	3.0302e-05	AK2
ENSG00000142920	1	33546705	33586131	16	5	77850	2.8242	0.0023703	ADC
ENSG00000116525	1	33611003	33647660	5	3	77850	3.7179	0.00010044	TRIM62
ENSG00000160094	1	33722146	33766320	11	8	77850	5.8476	2.494e-09	ZNF362
ENSG00000184389	1	33772367	33786699	6	4	77850	4.3557	6.6315e-06	A3GALT2
ENSG00000134686	1	33789224	33896653	44	29	77850	7.6431	1.0603e-14	PHC2
ENSG00000121903	1	33938246	33962107	9	3	77850	2.7693	0.0028091	ZSCAN20
ENSG00000121904	1	33979609	34631443	305	124	77850	6.1094	5e-10	CSMD2
ENSG00000176256	1	34326076	34330392	7	4	77850	4.4665	3.9764e-06	HMGB4
ENSG00000142698	1	34632484	34684732	22	17	77850	7.1005	6.2145e-13	C1orf94
ENSG00000163866	1	35178338	35325417	86	41	77850	5.8168	3e-09	SMIM12
ENSG00000189280	1	35220648	35224113	6	3	77850	2.8692	0.0020574	GJB5
ENSG00000189433	1	35225342	35229325	4	2	77850	3.4633	0.00026681	GJB4
ENSG00000188910	1	35246790	35251970	2	1	77850	2.3329	0.0098278	GJB3
ENSG00000187513	1	35258599	35261348	2	1	77850	3.6323	0.00014046	GJA4
ENSG00000116544	1	35331037	35395186	22	12	77850	4.9136	4.4721e-07	DLGAP3
ENSG00000271741	1	35447134	35497342	15	9	77850	4.5019	3.3677e-06	RP11-244H3.4
ENSG00000243749	1	35447136	35450954	1	1	77850	1.7214	0.04259	ZMYM6NB
ENSG00000163867	1	35449523	35497569	14	8	77850	4.389	5.6944e-06	ZMYM6
ENSG00000197056	1	35525387	35581460	25	6	77850	2.9132	0.0017885	ZMYM1
ENSG00000116560	1	35641979	35658749	7	4	77850	4.2296	1.1708e-05	SFPQ
ENSG00000146463	1	35734568	35887659	76	22	77850	4.3181	7.8702e-06	ZMYM4
ENSG00000142687	1	35899091	36023551	37	21	77850	6.1562	3.7265e-10	KIAA0319L
ENSG00000020129	1	36023074	36032875	3	2	77850	2.6881	0.003593	NCDN
ENSG00000116819	1	36038971	36060929	7	3	77850	2.9442	0.0016188	TFAP2E
ENSG00000126067	1	36067185	36107445	13	2	77850	2.0589	0.019751	PSMB2
ENSG00000142686	1	36179476	36185073	1	1	77850	1.9618	0.02489	C1orf216
ENSG00000092853	1	36185819	36235568	8	5	77850	4.7465	1.0347e-06	CLSPN
ENSG00000134698	1	36273773	36323491	9	6	77850	4.6773	1.4532e-06	AGO4
ENSG00000092847	1	36335409	36395211	13	9	77850	5.1676	1.1855e-07	AGO1
ENSG00000126070	1	36396319	36538101	27	19	77850	6.7804	5.9932e-12	AGO3
ENSG00000092850	1	36549676	36553876	1	1	77850	1.7982	0.03607	TEKT2
ENSG00000116863	1	36554476	36559533	1	1	77850	1.723	0.04244	ADPRHL2
ENSG00000171812	1	36560837	36590821	14	9	77850	4.5038	3.3372e-06	COL8A2
ENSG00000054116	1	36602173	36615098	4	2	77850	3.3224	0.0004463	TRAPPC3
ENSG00000116871	1	36621180	36646450	4	2	77850	3.8767	5.2943e-05	MAP7D1
ENSG00000054118	1	36690017	36770958	22	14	77850	6.1445	4.0096e-10	THRAP3
ENSG00000214193	1	36771988	36790484	9	5	77850	4.2164	1.2412e-05	SH3D21
ENSG00000142694	1	36787632	36789755	2	1	77850	2.7574	0.0029128	EVA1B
ENSG00000116883	1	36789335	36794822	4	2	77850	2.8253	0.0023616	RP11-268J15.5
ENSG00000196182	1	36805225	36851497	22	12	77850	4.3038	8.3943e-06	STK40
ENSG00000181817	1	36856839	36863493	20	1	77850	2.1022	0.017766	LSM10
ENSG00000116885	1	36881428	36916086	17	8	77850	3.7864	7.6433e-05	OSCP1
ENSG00000116898	1	36921319	36930038	5	3	77850	3.5927	0.00016365	MRPS15
ENSG00000119535	1	36931644	36948879	14	10	77850	5.2376	8.1342e-08	CSF3R
ENSG00000163873	1	37261128	37499730	145	62	77850	6.6024	2.0233e-11	GRIK3
ENSG00000163874	1	37940153	37949980	3	2	77850	3.0489	0.0011482	ZC3H12A
ENSG00000163875	1	37958176	37980375	4	2	77850	3.5587	0.00018633	MEAF6
ENSG00000163877	1	38000050	38019903	6	4	77850	3.8849	5.1194e-05	SNIP1
ENSG00000163879	1	38022520	38032458	3	2	77850	2.9894	0.0013975	DNALI1
ENSG00000134697	1	38032417	38061536	7	5	77850	4.6769	1.4563e-06	GNL2
ENSG00000169218	1	38076951	38100595	6	3	77850	3.4184	0.00031497	RSPO1
ENSG00000116922	1	38147242	38157914	2	1	77850	2.6163	0.0044446	C1orf109
ENSG00000134690	1	38158090	38175391	4	2	77850	2.1564	0.015525	CDCA8
ENSG00000183317	1	38179552	38230805	19	13	77850	6.0293	8.2344e-10	EPHA10
ENSG00000185090	1	38259474	38266809	3	2	77850	3.2378	0.00060219	MANEAL
ENSG00000196449	1	38268616	38273857	2	1	77850	2.5703	0.0050809	YRDC
ENSG00000188786	1	38275239	38325292	29	13	77850	4.3013	8.4899e-06	MTF1
ENSG00000230610	1	38292232	38293886	2	1	77850	2.504	0.0061404	AL929472.1
ENSG00000204084	1	38326369	38412729	26	13	77850	4.2768	9.4782e-06	INPP5B
ENSG00000183431	1	38422647	38456593	7	5	77850	4.5277	2.9821e-06	SF3A3
ENSG00000183386	1	38462442	38471278	1	1	77850	2.2058	0.0137	FHL3
ENSG00000183520	1	38474930	38490496	4	2	77850	2.6088	0.0045435	UTP11L
ENSG00000116954	1	39303870	39325495	25	10	77850	4.6265	1.8596e-06	RRAGC
ENSG00000214114	1	39328636	39347289	28	8	77850	4.5756	2.3743e-06	MYCBP
ENSG00000131233	1	39330175	39347289	28	8	77850	4.5756	2.3743e-06	GJA9
ENSG00000158315	1	39351479	39407471	58	14	77850	5.2886	6.1631e-08	RHBDL2
ENSG00000174574	1	39456895	39471731	2	1	77850	3.2878	0.00050482	AKIRIN1
ENSG00000168653	1	39491990	39500308	5	3	77850	3.2301	0.00061883	NDUFS5
ENSG00000127603	1	39546988	39952849	261	25	77850	3.6326	0.00014027	MACF1
ENSG00000255103	1	39876151	39882154	2	1	77850	2.4983	0.0062397	KIAA0754
ENSG00000183682	1	39957318	39991607	9	5	77850	4.9403	3.9005e-07	BMP8A
ENSG00000090621	1	40026488	40042462	2	1	77850	2.1135	0.01728	PABPC4
ENSG00000163909	1	40089825	40105617	3	2	77850	2.5034	0.006151	HEYL
ENSG00000116981	1	40124793	40137710	2	1	77850	2.5328	0.0056585	NT5C1A
ENSG00000116983	1	40144320	40157361	5	3	77850	2.6979	0.0034893	HPCAL4
ENSG00000084072	1	40157854	40229586	58	12	77850	3.2144	0.00065361	PPIE
ENSG00000116985	1	40222854	40254533	20	5	77850	2.712	0.0033442	BMP8B
ENSG00000198754	1	40235195	40237020	2	1	77850	2.6648	0.0038513	OXCT2
ENSG00000043514	1	40306723	40349183	12	7	77850	4.2053	1.3037e-05	TRIT1
ENSG00000116990	1	40361098	40367928	2	1	77850	2.2947	0.010876	MYCL
ENSG00000168389	1	40420802	40435638	10	5	77850	3.6096	0.00015333	MFSD2A
ENSG00000131236	1	40505905	40538321	12	7	77850	4.9032	4.7153e-07	CAP1
ENSG00000131238	1	40538379	40563375	9	6	77850	5.0861	1.8276e-07	PPT1
ENSG00000117000	1	40627045	40706593	24	12	77850	3.7297	9.5861e-05	RLF
ENSG00000188800	1	40711619	40717363	1	1	77850	2.0657	0.01943	TMCO2
ENSG00000084073	1	40723779	40759856	1	1	77850	1.8808	0.03	ZMPSTE24
ENSG00000049089	1	40766159	40783488	10	5	77850	3.6349	0.00013907	COL9A2
ENSG00000084070	1	40810522	40888998	19	11	77850	4.912	4.507e-07	SMAP2
ENSG00000187801	1	40915774	40929390	6	3	77850	3.0979	0.00097434	ZFP69B
ENSG00000187815	1	40942887	40962015	11	7	77850	3.9293	4.2589e-05	ZFP69
ENSG00000164002	1	40974413	40982228	3	1	77850	2.4177	0.0078084	EXO5
ENSG00000117010	1	40997233	41013841	6	4	77850	3.3249	0.00044232	ZNF684
ENSG00000117016	1	41086351	41131329	33	10	77850	3.6227	0.0001458	RIMS3
ENSG00000066136	1	41157320	41237275	20	13	77850	4.9063	4.6412e-07	NFYC
ENSG00000117013	1	41249684	41306124	28	14	77850	4.873	5.4969e-07	KCNQ4
ENSG00000179862	1	41326729	41328018	2	1	77850	3.362	0.00038694	CITED4
ENSG00000171793	1	41445007	41478235	17	7	77850	3.8757	5.3168e-05	CTPS1
ENSG00000171790	1	41481269	41488909	2	1	77850	2.3563	0.0092289	SLFNL1
ENSG00000010803	1	41492872	41707826	83	30	77850	5.3764	3.8e-08	SCMH1
ENSG00000204060	1	41827594	41849262	7	5	77850	4.8251	6.9976e-07	FOXO6
ENSG00000127129	1	41944446	41950344	1	1	77850	1.6563	0.04883	EDN2
ENSG00000127124	1	41972036	42501596	433	84	77850	6.8365	4.0588e-12	HIVEP3
ENSG00000197273	1	42628362	42630389	1	1	77850	1.6907	0.04545	GUCA2A
ENSG00000198815	1	42642210	42801548	93	16	77850	3.4811	0.00024967	FOXJ3
ENSG00000177181	1	42846466	42888249	10	5	77850	3.6496	0.0001313	RIMKLA
ENSG00000066185	1	42896000	42921938	18	8	77850	4.2913	8.8799e-06	ZMYND12
ENSG00000127125	1	42921788	42939056	12	3	77850	2.932	0.001684	PPCS
ENSG00000186409	1	42929001	43120335	112	14	77850	3.4418	0.00028895	CCDC30
ENSG00000171960	1	43124096	43142429	9	4	77850	3.1226	0.00089625	PPIH
ENSG00000065978	1	43148098	43168020	7	4	77850	4.1586	1.6008e-05	YBX1
ENSG00000164007	1	43198764	43205925	3	2	77850	3.06	0.0011065	CLDN19
ENSG00000117385	1	43212006	43232755	12	5	77850	3.6744	0.00011921	LEPRE1
ENSG00000164008	1	43232940	43263968	12	8	77850	4.3844	5.8163e-06	C1orf50
ENSG00000177868	1	43272723	43282954	8	5	77850	3.6634	0.00012442	CCDC23
ENSG00000164010	1	43282795	43310660	15	7	77850	4.023	2.8735e-05	ERMAP
ENSG00000164011	1	43312280	43318148	3	2	77850	3.2849	0.00051005	ZNF691
ENSG00000117394	1	43391052	43424530	18	9	77850	3.9543	3.8383e-05	SLC2A1
ENSG00000186973	1	43610824	43622067	13	6	77850	3.6483	0.00013201	FAM183A
ENSG00000117395	1	43629846	43736607	133	20	77850	3.9265	4.3104e-05	EBNA1BP2
ENSG00000243710	1	43637820	43720029	98	19	77850	4.1627	1.5723e-05	WDR65
ENSG00000179178	1	43735665	43739673	2	1	77850	3.0235	0.0012491	TMEM125
ENSG00000253313	1	43747554	43751288	5	3	77850	3.5455	0.00019593	C1orf210
ENSG00000066056	1	43766664	43788779	19	10	77850	4.7423	1.0563e-06	TIE1
ENSG00000117400	1	43803478	43818443	9	5	77850	5.3287	4.9468e-08	MPL
ENSG00000117399	1	43824626	43828874	2	1	77850	2.5573	0.0052748	CDC20
ENSG00000066322	1	43829068	43833696	3	1	77850	2.8107	0.0024715	ELOVL1
ENSG00000159479	1	43849588	43855479	1	1	77850	1.9815	0.02377	MED8
ENSG00000198198	1	43855553	43918321	20	13	77850	5.708	5.7156e-09	SZT2
ENSG00000178922	1	43916824	43919660	2	1	77850	2.4087	0.0080053	HYI
ENSG00000142949	1	43990858	44089343	107	34	77850	5.4865	2.0495e-08	PTPRF
ENSG00000066135	1	44115829	44171186	23	7	77850	3.559	0.00018612	KDM4A
ENSG00000126091	1	44171495	44396831	116	28	77850	4.5515	2.6631e-06	ST3GAL3
ENSG00000117407	1	44398992	44402913	2	1	77850	2.2938	0.0109	ARTN
ENSG00000117408	1	44412611	44433694	27	8	77850	3.2318	0.00061512	IPO13
ENSG00000132768	1	44435672	44439041	5	2	77850	2.9605	0.0015356	DPH2
ENSG00000117410	1	44440159	44443967	5	2	77850	2.8196	0.0024042	ATP6V0B
ENSG00000117411	1	44444615	44456840	13	6	77850	3.3455	0.00041068	B4GALT2
ENSG00000159214	1	44457031	44462200	1	1	77850	1.8	0.03593	CCDC24
ENSG00000196517	1	44457172	44497139	32	15	77850	5.4413	2.6445e-08	SLC6A9
ENSG00000171872	1	44584522	44600812	5	3	77850	4.5524	2.6524e-06	KLF17
ENSG00000178028	1	44679127	44686353	5	2	77850	3.3465	0.00040922	DMAP1
ENSG00000117419	1	44686742	44820932	76	14	77850	3.4769	0.00025362	ERI3
ENSG00000187147	1	44870866	45117396	169	72	77850	7.148	4.4026e-13	RNF220
ENSG00000126106	1	45100910	45140227	37	8	77850	2.9669	0.0015043	TMEM53
ENSG00000198520	1	45140364	45191263	23	13	77850	5.4686	2.2682e-08	C1orf228
ENSG00000142945	1	45205490	45233439	15	10	77850	5.4906	2.0031e-08	KIF2C
ENSG00000142937	1	45240923	45244451	1	1	77850	2.7762	0.00275	RPS8
ENSG00000142959	1	45249257	45253377	4	2	77850	3.0762	0.0010482	BEST4
ENSG00000173846	1	45265897	45271662	3	2	77850	3.112	0.00092918	PLK3
ENSG00000222009	1	45274154	45281257	2	1	77850	3.0819	0.0010285	BTBD19
ENSG00000117425	1	45285516	45308735	12	7	77850	4.1575	1.6089e-05	PTCH2
ENSG00000070785	1	45316450	45452282	51	18	77850	5.0452	2.2657e-07	EIF2B3
ENSG00000126107	1	45468212	45477001	1	1	77850	1.9335	0.02659	HECTD3
ENSG00000126088	1	45477819	45481247	1	1	77850	2.1294	0.01661	UROD
ENSG00000162415	1	45482071	45771881	82	37	77850	6.162	3.5912e-10	ZSWIM5
ENSG00000132781	1	45794835	45806142	1	1	77850	2.1664	0.01514	MUTYH
ENSG00000070759	1	45809555	45956872	52	27	77850	6.6796	1.1982e-11	TESK2
ENSG00000236624	1	45959538	45965751	3	2	77850	3.5916	0.00016435	CCDC163P
ENSG00000132763	1	45965725	45976739	1	1	77850	2.7928	0.002613	MMACHC
ENSG00000117450	1	45976708	45988719	1	1	77850	1.9542	0.02534	PRDX1
ENSG00000117448	1	46016215	46035721	3	2	77850	3.2698	0.00053811	AKR1A1
ENSG00000132780	1	46049518	46084566	16	6	77850	3.7667	8.2698e-05	NASP
ENSG00000159588	1	46085716	46089729	2	1	77850	2.891	0.0019201	CCDC17
ENSG00000159592	1	46092976	46153785	17	9	77850	4.7711	9.1621e-07	GPBP1L1
ENSG00000159596	1	46152886	46160115	1	1	77850	2.101	0.01782	TMEM69
ENSG00000197429	1	46159996	46216322	8	4	77850	3.7117	0.00010292	IPP
ENSG00000086015	1	46252659	46501796	92	13	77850	3.2386	0.00060053	MAST2
ENSG00000117461	1	46505812	46642160	32	17	77850	5.0107	2.7122e-07	PIK3R3
ENSG00000117472	1	46640745	46651630	6	3	77850	3.1941	0.00070126	TSPAN1
ENSG00000085998	1	46654354	46685977	8	6	77850	4.389	5.6933e-06	POMGNT1
ENSG00000171357	1	46669006	46686933	7	5	77850	4.1199	1.8953e-05	LURAP1
ENSG00000085999	1	46713360	46744145	5	3	77850	2.8939	0.0019025	RAD54L
ENSG00000132128	1	46726868	46769280	11	6	77850	4.0802	2.2495e-05	LRRC41
ENSG00000173660	1	46769303	46782448	3	2	77850	3.4524	0.00027784	UQCRH
ENSG00000117481	1	46805849	46830824	13	6	77850	4.4563	4.1699e-06	NSUN4
ENSG00000117480	1	46859937	46879520	8	5	77850	4.5126	3.2019e-06	FAAH
ENSG00000197587	1	46972668	46979898	1	1	77850	1.9982	0.02285	DMBX1
ENSG00000162456	1	47011316	47017199	1	1	77850	1.9765	0.02405	KNCN
ENSG00000079277	1	47023090	47082515	19	10	77850	4.7033	1.2802e-06	MKNK1
ENSG00000142961	1	47073387	47082563	4	2	77850	3.4493	0.00028101	MOB3C
ENSG00000123472	1	47098409	47139539	36	6	77850	2.9798	0.0014423	ATPAF1
ENSG00000159658	1	47124366	47184824	39	9	77850	3.3554	0.00039623	EFCAB14
ENSG00000186118	1	47134527	47139266	4	2	77850	3.2664	0.00054465	TEX38
ENSG00000142973	1	47223510	47285085	23	17	77850	6.8894	2.8011e-12	CYP4B1
ENSG00000187048	1	47394849	47407156	9	5	77850	3.4594	0.00027067	CYP4A11
ENSG00000186377	1	47427036	47516423	34	18	77850	5.6735	6.994e-09	CYP4X1
ENSG00000186160	1	47533160	47583991	30	5	77850	2.7411	0.0030619	CYP4Z1
ENSG00000162365	1	47603107	47615413	7	4	77850	3.3989	0.00033831	CYP4A22
ENSG00000162366	1	47649265	47656716	3	2	77850	3.2264	0.00062673	PDZK1IP1
ENSG00000162367	1	47681962	47697892	24	9	77850	3.9461	3.9724e-05	TAL1
ENSG00000123473	1	47715811	47779819	51	11	77850	3.2794	0.00052007	STIL
ENSG00000162368	1	47799469	47844511	19	5	77850	2.8012	0.002546	CMPK1
ENSG00000269113	1	48226200	48462567	144	46	77850	6.1094	5e-10	TRABD2B
ENSG00000117834	1	48688357	48714316	17	6	77850	3.9116	4.5845e-05	SLC5A9
ENSG00000132122	1	48761044	48937845	67	24	77850	5.1033	1.6692e-07	SPATA6
ENSG00000186094	1	48998527	50489585	599	104	77850	7.1758	3.594e-13	AGBL4
ENSG00000162373	1	49193195	49242641	21	10	77850	4.6055	2.0571e-06	BEND5
ENSG00000162374	1	50513686	50669458	78	40	77850	5.8168	3e-09	ELAVL4
ENSG00000142700	1	50883222	50889172	7	2	77850	3.2978	0.00048723	DMRTA2
ENSG00000185104	1	50905150	51425935	250	40	77850	4.6525	1.6396e-06	FAF1
ENSG00000123080	1	51426417	51440305	7	3	77850	3.7749	8.0051e-05	CDKN2C
ENSG00000204006	1	51567906	51613752	6	4	77850	4.241	1.1129e-05	C1orf185
ENSG00000123091	1	51701943	51739127	10	5	77850	3.742	9.1293e-05	RNF11
ENSG00000085831	1	51752930	51810788	19	8	77850	4.5173	3.1313e-06	TTC39A
ENSG00000085832	1	51819935	51985000	82	17	77850	3.9959	3.2225e-05	EPS15
ENSG00000117859	1	52042851	52254889	99	16	77850	3.6608	0.0001257	OSBPL9
ENSG00000078618	1	52254863	52344477	57	13	77850	3.6901	0.00011208	NRD1
ENSG00000169213	1	52373628	52456436	53	10	77850	3.3464	0.00040938	RAB3B
ENSG00000117862	1	52485803	52521843	31	9	77850	3.8762	5.3041e-05	TXNDC12
ENSG00000198841	1	52497775	52499488	1	1	77850	1.9256	0.02708	KTI12
ENSG00000134717	1	52521797	52556388	21	8	77850	4.2132	1.2586e-05	BTF3L4
ENSG00000157077	1	52608046	52812358	190	27	77850	4.2345	1.1451e-05	ZFYVE9
ENSG00000154222	1	52811395	52831865	17	7	77850	4.5674	2.4686e-06	CC2D1B
ENSG00000085840	1	52838501	52870131	11	5	77850	4.0668	2.3831e-05	ORC1
ENSG00000134748	1	52870236	52886511	8	4	77850	3.3463	0.00040955	PRPF38A
ENSG00000134744	1	52873954	53019159	113	20	77850	4.0041	3.1125e-05	ZCCHC11
ENSG00000116157	1	53068044	53074723	1	1	77850	1.764	0.03887	GPX7
ENSG00000182183	1	53099016	53135355	17	10	77850	4.8675	5.6513e-07	FAM159A
ENSG00000162377	1	53152508	53164038	15	2	77850	2.8512	0.0021776	COA7
ENSG00000162378	1	53192126	53293014	82	12	77850	4.3772	6.0104e-06	ZYG11B
ENSG00000203995	1	53308183	53360670	104	17	77850	4.7833	8.6238e-07	ZYG11A
ENSG00000121310	1	53361656	53392884	28	10	77850	4.3629	6.4168e-06	ECHDC2
ENSG00000116171	1	53392901	53517375	185	22	77850	3.8335	6.3155e-05	SCP2
ENSG00000174348	1	53527854	53551174	29	8	77850	3.5735	0.0001761	PODN
ENSG00000162383	1	53552855	53608289	44	17	77850	4.8723	5.5163e-07	SLC1A7
ENSG00000157184	1	53662101	53679869	12	5	77850	3.8418	6.1061e-05	CPT2
ENSG00000162384	1	53679771	53686289	5	3	77850	4.3776	5.9987e-06	C1orf123
ENSG00000162385	1	53692564	53704282	2	1	77850	2.342	0.0095903	MAGOH
ENSG00000157193	1	53711217	53793742	37	21	77850	5.8762	2.0984e-09	LRP8
ENSG00000143006	1	53925072	53933161	6	3	77850	3.5997	0.00015927	DMRTB1
ENSG00000174332	1	53971910	54199877	189	63	77850	7.0772	7.3552e-13	GLIS1
ENSG00000058804	1	54231133	54304533	41	14	77850	4.3109	8.1299e-06	NDC1
ENSG00000058799	1	54317392	54356407	21	11	77850	4.6065	2.0471e-06	YIPF1
ENSG00000211452	1	54356912	54376759	18	12	77850	5.96	1.2612e-09	DIO1
ENSG00000081870	1	54382247	54411602	14	8	77850	4.3891	5.6903e-06	HSPB11
ENSG00000116212	1	54411750	54433841	5	3	77850	3.0981	0.00097383	LRRC42
ENSG00000203985	1	54474412	54483856	4	2	77850	3.7627	8.4029e-05	LDLRAD1
ENSG00000116209	1	54497347	54519177	2	1	77850	3.8565	5.7512e-05	TMEM59
ENSG00000116205	1	54519260	54578192	26	16	77850	5.3265	5.0065e-08	TCEANC2
ENSG00000157211	1	54598747	54619443	10	5	77850	4.1346	1.7781e-05	CDCP2
ENSG00000256407	1	54606897	54665746	19	8	77850	3.7053	0.00010556	RP11-446E24.4
ENSG00000215883	1	54638009	54665709	9	2	77850	2.4116	0.0079416	CYB5RL
ENSG00000116221	1	54649714	54691137	37	4	77850	2.5053	0.0061181	MRPL37
ENSG00000157216	1	54691105	54879152	98	56	77850	7.1118	5.7271e-13	SSBP3
ENSG00000198711	1	54703710	54704736	1	1	77850	2.4023	0.008146	SSBP3-AS1
ENSG00000162390	1	55007930	55104865	61	32	77850	6.4705	4.8848e-11	ACOT11
ENSG00000162391	1	55074855	55089229	3	2	77850	2.7478	0.0029999	FAM151A
ENSG00000271723	1	55107459	55207981	44	26	77850	5.905	1.7637e-09	MROH7-TTC4
ENSG00000184313	1	55107463	55175939	32	18	77850	5.297	5.8864e-08	MROH7
ENSG00000243725	1	55181495	55208330	10	6	77850	4.1106	1.9734e-05	TTC4
ENSG00000162396	1	55222571	55230187	4	2	77850	2.6601	0.0039058	PARS2
ENSG00000006555	1	55245385	55266940	16	6	77850	3.2242	0.00063173	TTC22
ENSG00000162398	1	55271736	55307925	17	10	77850	5.0797	1.8902e-07	C1orf177
ENSG00000116133	1	55315306	55352891	18	11	77850	4.504	3.3346e-06	DHCR24
ENSG00000143001	1	55446465	55457966	3	2	77850	2.9432	0.0016241	TMEM61
ENSG00000162399	1	55464606	55476556	1	1	77850	2.0546	0.01996	BSND
ENSG00000169174	1	55505221	55530525	9	6	77850	4.3769	6.0189e-06	PCSK9
ENSG00000162402	1	55532032	55680786	50	10	77850	3.1962	0.00069615	USP24
ENSG00000162407	1	56960419	57110974	103	27	77850	4.8364	6.61e-07	PPAP2B
ENSG00000162409	1	57110995	57181008	25	10	77850	3.7387	9.2502e-05	PRKAA2
ENSG00000187889	1	57184477	57285369	37	25	77850	6.8378	4.0219e-12	C1orf168
ENSG00000157131	1	57320479	57383894	18	11	77850	5.062	2.074e-07	C8A
ENSG00000021852	1	57394883	57431813	14	6	77850	3.5147	0.00022009	C8B
ENSG00000173406	1	57460451	59012406	770	244	77850	11.233	1.4071e-29	DAB1
ENSG00000162600	1	58881056	59012474	90	17	77850	3.303	0.00047835	OMA1
ENSG00000162601	1	59120411	59165764	22	7	77850	3.3375	0.00042267	MYSM1
ENSG00000177606	1	59246465	59249785	3	2	77850	3.4949	0.00023713	JUN
ENSG00000172456	1	59762310	60233347	313	64	77850	5.2788	6.5e-08	FGGY
ENSG00000134709	1	60280458	60342050	13	8	77850	5.3775	3.7754e-08	HOOK1
ENSG00000134716	1	60358980	60392462	6	4	77850	3.6214	0.00014652	CYP2J2
ENSG00000162598	1	60452941	60539442	19	10	77850	4.014	2.9853e-05	C1orf87
ENSG00000162599	1	61330931	61928465	270	99	77850	7.6175	1.2934e-14	NFIA
ENSG00000162604	1	62146718	62191095	22	4	77850	2.332	0.00985	TM2D1
ENSG00000132849	1	62208149	62629592	318	78	77850	6.1094	5e-10	INADL
ENSG00000240563	1	62660503	62678000	24	7	77850	3.2681	0.00054131	L1TD1
ENSG00000132854	1	62702651	62785085	26	16	77850	5.9065	1.7469e-09	KANK4
ENSG00000162607	1	62901968	62917475	8	4	77850	3.9482	3.9363e-05	USP1
ENSG00000116641	1	62920399	63153969	133	22	77850	3.8043	7.1093e-05	DOCK7
ENSG00000132855	1	63063158	63071830	2	1	77850	2.856	0.0021454	ANGPTL3
ENSG00000269624	1	63073437	63075249	2	1	77850	2.059	0.019748	AL138847.1
ENSG00000125703	1	63249806	63331184	33	11	77850	4.1365	1.7631e-05	ATG4C
ENSG00000187140	1	63788730	63790797	1	1	77850	1.645	0.04999	FOXD3
ENSG00000088035	1	63833261	63904233	54	8	77850	3.214	0.00065459	ALG6
ENSG00000142856	1	63906441	64059392	150	11	77850	3.0069	0.0013195	ITGB3BP
ENSG00000203965	1	63989043	64038364	43	7	77850	3.1172	0.00091291	EFCAB7
ENSG00000116652	1	64014588	64015405	1	1	77850	2.0274	0.02131	DLEU2L
ENSG00000079739	1	64058947	64125916	38	20	77850	5.3737	3.8575e-08	PGM1
ENSG00000185483	1	64239693	64647181	224	41	77850	4.9683	3.3767e-07	ROR1
ENSG00000177414	1	64669310	64733051	20	12	77850	4.1175	1.9148e-05	UBE2U
ENSG00000158966	1	64936428	65158741	69	38	77850	6.7868	5.7335e-12	CACHD1
ENSG00000162437	1	65210778	65298915	18	6	77850	3.3317	0.00043163	RAVER2
ENSG00000162434	1	65298912	65432187	77	26	77850	4.929	4.133e-07	JAK1
ENSG00000162433	1	65613232	65697828	58	16	77850	4.0211	2.8969e-05	AK4
ENSG00000116675	1	65713902	65881552	133	19	77850	3.6528	0.00012968	DNAJC6
ENSG00000116678	1	65886248	66107242	100	27	77850	4.2951	8.7289e-06	LEPR
ENSG00000213625	1	65886270	65901690	10	3	77850	3.1104	0.00093419	LEPROT
ENSG00000184588	1	66258197	66840259	437	85	77850	7.2262	2.4836e-13	PDE4B
ENSG00000118473	1	66999066	67213982	84	43	77850	6.4439	5.8231e-11	SGIP1
ENSG00000248458	1	67131547	67142710	3	2	77850	3.2261	0.00062748	AL139147.1
ENSG00000152760	1	67218142	67244470	4	2	77850	3.4481	0.00028223	TCTEX1D1
ENSG00000172410	1	67263424	67266939	5	1	77850	2.3606	0.0091231	INSL5
ENSG00000152763	1	67278568	67390570	60	17	77850	3.9362	4.1394e-05	WDR78
ENSG00000198160	1	67390578	67454302	34	13	77850	4.1308	1.8077e-05	MIER1
ENSG00000116704	1	67465015	67519782	22	14	77850	5.0978	1.7177e-07	SLC35D1
ENSG00000203963	1	67557848	67697536	56	26	77850	5.3597	4.1672e-08	C1orf141
ENSG00000162594	1	67632083	67725662	35	16	77850	4.6854	1.3969e-06	IL23R
ENSG00000081985	1	67773047	67862583	33	17	77850	5.1429	1.3526e-07	IL12RB2
ENSG00000142864	1	67873493	67896098	5	3	77850	4.1556	1.622e-05	SERBP1
ENSG00000116717	1	68150744	68154021	1	1	77850	1.6991	0.04465	GADD45A
ENSG00000172380	1	68167149	68299150	61	30	77850	5.4831	2.0895e-08	GNG12
ENSG00000162595	1	68511645	68517314	2	1	77850	2.5611	0.0052177	DIRAS3
ENSG00000116729	1	68564142	68698803	57	26	77850	5.8168	3e-09	WLS
ENSG00000116745	1	68894505	68915642	10	5	77850	4.3749	6.0753e-06	RPE65
ENSG00000024526	1	68939835	68962904	7	4	77850	3.8519	5.8591e-05	DEPDC1
ENSG00000033122	1	70034081	70617628	188	99	77850	7.9726	7.7716e-16	LRRC7
ENSG00000066557	1	70610488	70671303	33	15	77850	4.8021	7.8499e-07	LRRC40
ENSG00000116754	1	70671365	70718735	21	8	77850	3.6569	0.00012762	SRSF11
ENSG00000118454	1	70726271	70820417	45	16	77850	4.0269	2.8258e-05	ANKRD13C
ENSG00000197568	1	70820488	70851022	19	11	77850	5.0743	1.9444e-07	HHLA3
ENSG00000116761	1	70876901	70905534	14	6	77850	4.3707	6.1928e-06	CTH
ENSG00000050628	1	71318036	71513491	105	43	77850	5.9032	1.7821e-09	PTGER3
ENSG00000132485	1	71528974	71546980	14	5	77850	3.2637	0.00054977	ZRANB2
ENSG00000172260	1	71861623	72748417	285	104	77850	7.3052	1.3839e-13	NEGR1
ENSG00000162620	1	74491699	74663871	48	20	77850	4.2956	8.7128e-06	LRRIQ3
ENSG00000254685	1	74663896	74699770	12	6	77850	3.2774	0.00052377	FPGT
ENSG00000259030	1	74663919	75009666	121	49	77850	5.9978	1e-09	FPGT-TNNI3K
ENSG00000116783	1	74663947	75010112	121	49	77850	5.9978	1e-09	TNNI3K
ENSG00000162621	1	74935562	74978298	14	10	77850	5.2534	7.4642e-08	LRRC53
ENSG00000178965	1	75033795	75139422	62	31	77850	5.6265	9.1943e-09	C1orf173
ENSG00000116791	1	75171170	75199092	13	5	77850	3.2664	0.00054471	CRYZ
ENSG00000162623	1	75198836	75232362	32	6	77850	2.9173	0.0017656	TYW3
ENSG00000162624	1	75594119	75627218	13	9	77850	5.5141	1.7525e-08	LHX8
ENSG00000137968	1	75667816	76076801	195	72	77850	6.7028	1.0221e-11	SLC44A5
ENSG00000117054	1	76190036	76253260	13	9	77850	4.7134	1.2182e-06	ACADM
ENSG00000137955	1	76251879	76260764	1	1	77850	1.6455	0.04993	RABGGTB
ENSG00000057468	1	76262567	76378923	33	18	77850	5.3032	5.69e-08	MSH4
ENSG00000154007	1	76384558	76398116	2	1	77850	2.691	0.0035624	ASB17
ENSG00000184005	1	76540404	77100286	240	124	77850	7.8821	1.6098e-15	ST6GALNAC3
ENSG00000117069	1	77333126	77531396	127	35	77850	5.4909	2e-08	ST6GALNAC5
ENSG00000142892	1	77554675	77685115	83	26	77850	4.4836	3.6703e-06	PIGK
ENSG00000154027	1	77747736	78025651	263	34	77850	4.4621	4.0584e-06	AK5
ENSG00000036549	1	78028101	78149104	92	17	77850	3.6069	0.00015493	ZZZ3
ENSG00000077254	1	78161672	78225537	44	11	77850	3.7116	0.00010297	USP33
ENSG00000180488	1	78245309	78344106	38	16	77850	4.2146	1.2512e-05	FAM73A
ENSG00000162614	1	78354198	78409580	23	12	77850	4.5316	2.9273e-06	NEXN
ENSG00000162613	1	78409740	78444794	11	6	77850	3.6594	0.00012641	FUBP1
ENSG00000162616	1	78444859	78483648	26	14	77850	4.752	1.0072e-06	DNAJB4
ENSG00000137960	1	78445226	78604133	101	50	77850	6.7201	9.0793e-12	GIPC2
ENSG00000122420	1	78769568	79005434	138	39	77850	5.1287	1.4585e-07	PTGFR
ENSG00000137959	1	79085607	79111830	8	4	77850	3.3587	0.00039162	IFI44L
ENSG00000137965	1	79115481	79129763	8	2	77850	2.1603	0.015374	IFI44
ENSG00000162618	1	79355449	79472403	35	16	77850	4.6344	1.7896e-06	ELTD1
ENSG00000117114	1	81771845	82458120	313	137	77850	7.7197	5.8287e-15	LPHN2
ENSG00000137941	1	84330711	84464833	39	14	77850	4.5472	2.7183e-06	TTLL7
ENSG00000142875	1	84543745	84704181	58	28	77850	5.2412	7.9789e-08	PRKACB
ENSG00000203943	1	84764049	84855640	28	15	77850	5.0286	2.4699e-07	SAMD13
ENSG00000137976	1	84864215	84880701	8	5	77850	4.0411	2.6602e-05	DNASE2B
ENSG00000117133	1	84944942	84963473	5	2	77850	2.1046	0.017665	RPF1
ENSG00000174021	1	84964008	84972248	6	2	77850	2.7574	0.0029135	GNG5
ENSG00000117151	1	85015289	85040163	5	3	77850	3.6494	0.00013144	CTBS
ENSG00000180869	1	85093913	85100703	3	2	77850	3.7181	0.00010036	C1orf180
ENSG00000117155	1	85109390	85156486	25	11	77850	3.7682	8.22e-05	SSX2IP
ENSG00000171517	1	85277285	85358896	34	16	77850	4.8056	7.7132e-07	LPAR3
ENSG00000153898	1	85391268	85462796	20	15	77850	5.97	1.1864e-09	MCOLN2
ENSG00000162643	1	85464830	85598821	33	13	77850	4.0346	2.7344e-05	WDR63
ENSG00000055732	1	85483765	85514182	5	3	77850	2.7721	0.0027846	MCOLN3
ENSG00000097096	1	85622556	85666729	10	6	77850	3.4284	0.00030357	SYDE2
ENSG00000162642	1	85715639	85725355	9	5	77850	3.9526	3.8647e-05	C1orf52
ENSG00000142867	1	85731931	85742773	8	5	77850	3.8993	4.823e-05	BCL10
ENSG00000153904	1	85784164	86043933	215	24	77850	3.5154	0.00021955	DDAH1
ENSG00000142871	1	86046444	86049645	3	2	77850	3.5941	0.00016275	CYR61
ENSG00000117174	1	86115106	86174116	19	5	77850	3.0429	0.0011715	ZNHIT6
ENSG00000171502	1	86194916	86622626	221	69	77850	6.7379	8.0337e-12	COL24A1
ENSG00000122417	1	86814344	86862023	14	10	77850	6.5044	3.8998e-11	ODF2L
ENSG00000137975	1	86889769	86922241	7	4	77850	3.4072	0.00032818	CLCA2
ENSG00000016490	1	86934051	86965972	14	9	77850	4.7185	1.1877e-06	CLCA1
ENSG00000016602	1	87012761	87046437	16	9	77850	5.0704	1.985e-07	CLCA4
ENSG00000097033	1	87170259	87213867	14	8	77850	4.9633	3.4657e-07	SH3GLB1
ENSG00000183291	1	87328132	87380107	20	8	77850	3.5508	0.00019205	2015-09-01
ENSG00000153936	1	87380331	87602334	54	28	77850	6.0581	6.8859e-10	HS2ST1
ENSG00000267561	1	87458692	87634884	38	21	77850	5.9429	1.3997e-09	RP5-1052I5.2
ENSG00000143013	1	87794151	87814606	6	3	77850	3.5428	0.00019797	LMO4
ENSG00000065243	1	89149905	89301938	75	12	77850	3.2051	0.00067507	PKN2
ENSG00000137947	1	89318615	89357627	42	8	77850	2.9854	0.0014159	GTF2B
ENSG00000137944	1	89401456	89458636	34	7	77850	3.2777	0.00052329	CCBL2
ENSG00000213516	1	89445139	89458643	2	1	77850	2.4889	0.0064077	RBMXL1
ENSG00000117226	1	89472349	89488577	5	3	77850	3.8635	5.5877e-05	GBP3
ENSG00000117228	1	89518002	89531043	7	3	77850	2.5971	0.0047008	GBP1
ENSG00000162645	1	89571815	89616139	23	4	77850	2.4098	0.0079814	GBP2
ENSG00000213512	1	89597434	89641723	42	3	77850	2.123	0.016877	GBP7
ENSG00000162654	1	89646831	89664615	14	5	77850	3.2953	0.00049158	GBP4
ENSG00000154451	1	89724633	89738544	7	3	77850	3.0956	0.00098206	GBP5
ENSG00000183347	1	89829617	89852020	27	9	77850	3.8205	6.6596e-05	GBP6
ENSG00000197147	1	89990395	90063423	64	16	77850	3.9388	4.0938e-05	LRRC8B
ENSG00000171488	1	90098631	90235462	86	15	77850	3.1827	0.00072943	LRRC8C
ENSG00000271949	1	90098699	90398809	163	44	77850	4.6235	1.8868e-06	RP11-302M6.4
ENSG00000171492	1	90286573	90402170	53	34	77850	7.2089	2.8205e-13	LRRC8D
ENSG00000162664	1	90460671	90501090	18	11	77850	4.9012	4.7617e-07	ZNF326
ENSG00000143032	1	91177096	91182794	2	1	77850	2.75	0.0029799	BARHL2
ENSG00000122482	1	91380859	91487829	44	25	77850	5.7898	3.5241e-09	ZNF644
ENSG00000162669	1	91726323	91870426	90	11	77850	2.9705	0.0014864	HFM1
ENSG00000097046	1	91966408	91991321	7	2	77850	2.589	0.0048131	CDC7
ENSG00000069702	1	92145902	92371892	106	57	77850	7.2287	2.438e-13	TGFBR3
ENSG00000137948	1	92414928	92479983	16	8	77850	4.9971	2.9106e-07	BRDT
ENSG00000172031	1	92495539	92529093	16	11	77850	5.5618	1.3351e-08	EPHX4
ENSG00000189195	1	92545862	92613393	54	12	77850	3.5059	0.00022755	BTBD8
ENSG00000069712	1	92632542	92650280	7	2	77850	3.0349	0.001203	KIAA1107
ENSG00000203910	1	92683497	92711370	13	8	77850	4.3477	6.8785e-06	C1orf146
ENSG00000174842	1	92711959	92764544	27	15	77850	5.2788	6.5022e-08	GLMN
ENSG00000122484	1	92764522	92867613	40	19	77850	4.9854	3.0914e-07	RPAP2
ENSG00000162676	1	92940319	92952433	12	5	77850	3.3881	0.00035189	GFI1
ENSG00000067208	1	92974253	93257961	391	14	77850	2.8657	0.0020807	EVI5
ENSG00000122406	1	93297582	93307481	6	2	77850	2.8783	0.0019988	RPL5
ENSG00000154511	1	93307724	93427057	68	23	77850	4.9401	3.9041e-07	FAM69A
ENSG00000143033	1	93544792	93604638	13	9	77850	4.8727	5.5043e-07	MTF2
ENSG00000117500	1	93615299	93646285	14	9	77850	4.203	1.317e-05	TMED5
ENSG00000122483	1	93645476	93744287	21	13	77850	5.2282	8.5564e-08	CCDC18
ENSG00000117505	1	93811445	93835055	5	3	77850	3.0122	0.0012969	DR1
ENSG00000137942	1	93913688	94020218	15	10	77850	5.1615	1.2247e-07	FNBP1L
ENSG00000137936	1	94027347	94312706	95	45	77850	6.5676	2.5559e-11	BCAR3
ENSG00000067334	1	94333373	94345474	2	1	77850	2.1151	0.017212	DNTTIP2
ENSG00000023909	1	94350761	94374966	6	4	77850	3.5501	0.00019253	GCLM
ENSG00000198691	1	94458393	94586688	58	40	77850	7.9414	9.992e-16	ABCA4
ENSG00000137962	1	94614544	94740624	21	14	77850	6.3305	1.222e-10	ARHGAP29
ENSG00000117528	1	94883933	94984222	15	10	77850	5.3404	4.6367e-08	ABCD3
ENSG00000117525	1	94994781	95007356	4	2	77850	3.5237	0.00021281	F3
ENSG00000143036	1	95285898	95360802	17	13	77850	6.646	1.5054e-11	SLC44A3
ENSG00000117519	1	95362507	95392834	15	5	77850	3.3241	0.00044354	CNN3
ENSG00000172339	1	95439963	95538501	53	12	77850	3.3909	0.00034833	ALG14
ENSG00000152078	1	95582894	95663163	25	17	77850	6.5259	3.3792e-11	TMEM56
ENSG00000271092	1	95583479	95712781	39	22	77850	5.6595	7.59e-09	TMEM56-RWDD3
ENSG00000122481	1	95699711	95712781	3	2	77850	2.9737	0.0014709	RWDD3
ENSG00000237435	1	96403457	96488436	45	13	77850	3.9255	4.3281e-05	RP11-147C23.1
ENSG00000117569	1	97187221	97289294	34	21	77850	7.0973	6.361e-13	PTBP2
ENSG00000188641	1	97543299	98386605	407	121	77850	8.6301	3.0655e-18	DPYD
ENSG00000162627	1	99127236	99226056	193	12	77850	2.9268	0.0017125	SNX7
ENSG00000117598	1	99355806	99470588	54	26	77850	5.4515	2.4976e-08	LPPR5
ENSG00000117600	1	99729509	99775146	13	6	77850	3.3468	0.00040871	LPPR4
ENSG00000099260	1	100111499	100160097	62	8	77850	3.125	0.00088892	PALMD
ENSG00000156869	1	100174259	100232187	56	22	77850	5.23	8.4773e-08	FRRS1
ENSG00000162688	1	100315640	100389579	59	17	77850	4.5233	3.0436e-06	AGL
ENSG00000117620	1	100435345	100492535	36	4	77850	3.3682	0.00037835	SLC35A3
ENSG00000156875	1	100503653	100548933	48	6	77850	3.3893	0.00035033	HIAT1
ENSG00000156876	1	100549119	100598511	64	3	77850	3.0906	0.00099889	SASS6
ENSG00000122435	1	100598706	100616053	17	2	77850	3.0176	0.001274	TRMT13
ENSG00000122477	1	100614409	100643771	20	6	77850	3.728	9.6504e-05	LRRC39
ENSG00000137992	1	100652475	100715390	10	6	77850	4.65	1.6594e-06	DBT
ENSG00000137996	1	100731763	100758325	14	10	77850	5.2263	8.6477e-08	RTCA
ENSG00000079335	1	100810584	100985833	112	26	77850	4.2979	8.6219e-06	CDC14A
ENSG00000181656	1	101003693	101007574	1	1	77850	1.8038	0.03563	GPR88
ENSG00000162692	1	101185298	101204601	5	3	77850	3.1087	0.00093945	VCAM1
ENSG00000162694	1	101337943	101361554	11	3	77850	2.965	0.0015133	EXTL2
ENSG00000162695	1	101361632	101447309	83	16	77850	3.5592	0.00018596	SLC30A7
ENSG00000117543	1	101455179	101491644	29	15	77850	5.091	1.7812e-07	DPH5
ENSG00000269175	1	101455761	101457653	1	1	77850	2.1507	0.01575	AC093157.1
ENSG00000118733	1	102268130	102462586	138	32	77850	4.215	1.2488e-05	OLFM3
ENSG00000060718	1	103342023	103574052	278	47	77850	5.1944	1.0271e-07	COL11A1
ENSG00000185946	1	104068313	104097861	8	5	77850	4.6849	1.4007e-06	RNPC3
ENSG00000240038	1	104096437	104122156	8	6	77850	5.0138	2.6687e-07	AMY2B
ENSG00000243480	1	104159999	104168402	1	1	77850	1.7698	0.03838	AMY2A
ENSG00000237763	1	104197912	104207173	1	1	77850	2.228	0.01294	AMY1A
ENSG00000187733	1	104293028	104301312	1	1	77850	2.6679	0.003816	AMY1C
ENSG00000198890	1	107599267	107601916	1	1	77850	2.0427	0.02054	PRMT6
ENSG00000162631	1	107682629	108026080	219	83	77850	7.675	8.2712e-15	NTNG1
ENSG00000134215	1	108113782	108507766	308	79	77850	6.2418	2.1624e-10	VAV3
ENSG00000085491	1	108676658	108743471	26	15	77850	5.3687	3.9659e-08	SLC25A24
ENSG00000196427	1	108765963	108786689	3	2	77850	3.6466	0.00013285	NBPF4
ENSG00000186086	1	108918421	109013624	5	2	77850	3.3668	0.00038017	NBPF6
ENSG00000162636	1	109102711	109187522	16	8	77850	4.3054	8.336e-06	FAM102B
ENSG00000162639	1	109190912	109204148	4	2	77850	3.0738	0.0010567	HENMT1
ENSG00000134186	1	109234945	109244425	2	1	77850	3.2222	0.00063596	PRPF38B
ENSG00000143107	1	109255279	109285365	13	8	77850	5.3762	3.8041e-08	FNDC7
ENSG00000116266	1	109289296	109352148	23	17	77850	6.3189	1.3173e-10	STXBP3
ENSG00000162641	1	109358520	109506106	107	33	77850	5.2392	8.0634e-08	AKNAD1
ENSG00000121957	1	109417972	109477167	54	16	77850	4.6149	1.9664e-06	GPSM2
ENSG00000121940	1	109472130	109506111	33	17	77850	5.3499	4.4011e-08	CLCC1
ENSG00000085433	1	109512836	109584850	43	22	77850	4.9545	3.6253e-07	WDR47
ENSG00000197780	1	109605108	109618624	8	6	77850	4.6782	1.4472e-06	TAF13
ENSG00000215717	1	109632425	109639556	5	3	77850	4.3217	7.7405e-06	TMEM167B
ENSG00000179902	1	109648573	109656479	11	5	77850	3.3347	0.00042702	C1orf194
ENSG00000116299	1	109656301	109749401	85	23	77850	4.3717	6.1648e-06	KIAA1324
ENSG00000031698	1	109756540	109780791	4	2	77850	3.4715	0.00025875	SARS
ENSG00000143126	1	109792641	109818372	11	6	77850	3.9415	4.0487e-05	CELSR2
ENSG00000221986	1	109834987	109849663	6	3	77850	3.4992	0.00023331	MYBPHL
ENSG00000134243	1	109852192	109940573	29	20	77850	6.5291	3.309e-11	SORT1
ENSG00000143106	1	109941653	109969062	6	4	77850	4.4468	4.3581e-06	PSMA5
ENSG00000143028	1	110009180	110024759	3	1	77850	2.2086	0.013603	SYPL2
ENSG00000162650	1	110026101	110035426	8	6	77850	5.1964	1.016e-07	ATXN7L2
ENSG00000174151	1	110036674	110045554	8	5	77850	4.2921	8.8476e-06	CYB561D1
ENSG00000181754	1	110046797	110052360	4	2	77850	3.3254	0.00044149	AMIGO1
ENSG00000065135	1	110091233	110136975	16	9	77850	4.2053	1.3035e-05	GNAI3
ENSG00000134183	1	110145889	110155679	5	2	77850	2.918	0.0017615	GNAT2
ENSG00000116337	1	110158726	110174673	6	4	77850	3.4169	0.00031674	AMPD2
ENSG00000168765	1	110198703	110208118	2	1	77850	2.4172	0.0078204	GSTM4
ENSG00000213366	1	110210644	110252171	19	9	77850	4.4046	5.2978e-06	GSTM2
ENSG00000134184	1	110230436	110251661	9	4	77850	3.5365	0.00020273	GSTM1
ENSG00000134201	1	110254864	110318050	33	12	77850	3.5317	0.00020643	GSTM5
ENSG00000134202	1	110276554	110284384	1	1	77850	2.3219	0.01012	GSTM3
ENSG00000198758	1	110292702	110306649	14	5	77850	2.7864	0.0026649	EPS8L3
ENSG00000184371	1	110452864	110473614	12	7	77850	4.6123	1.9912e-06	CSF1
ENSG00000168710	1	110527308	110566357	21	7	77850	3.3231	0.0004451	AHCYL1
ENSG00000143093	1	110574199	110617263	29	6	77850	3.1175	0.00091209	STRIP1
ENSG00000156150	1	110602616	110613322	10	2	77850	2.5882	0.0048238	ALX3
ENSG00000197106	1	110693108	110744824	25	14	77850	5.079	1.897e-07	SLC6A17
ENSG00000116396	1	110753965	110825722	20	13	77850	5.2907	6.0915e-08	KCNC4
ENSG00000162775	1	110881128	110889299	2	1	77850	2.5466	0.0054395	RBM15
ENSG00000168679	1	110905470	110933704	3	2	77850	3.2901	0.00050078	SLC16A4
ENSG00000134248	1	110943871	110950564	3	2	77850	2.6206	0.0043894	LAMTOR5
ENSG00000177301	1	111136202	111174096	8	5	77850	4.4068	5.2454e-06	KCNA2
ENSG00000177272	1	111214310	111217655	2	1	77850	3.6269	0.00014344	KCNA3
ENSG00000143119	1	111415775	111442550	6	4	77850	3.5731	0.00017642	CD53
ENSG00000121931	1	111489807	111506701	3	2	77850	3.3033	0.00047784	LRIF1
ENSG00000156171	1	111659955	111682838	4	2	77850	3.8657	5.5387e-05	DRAM2
ENSG00000134255	1	111682249	111727724	18	8	77850	4.0768	2.2831e-05	CEPT1
ENSG00000162777	1	111729796	111747157	6	4	77850	4.2638	1.0049e-05	DENND2D
ENSG00000064886	1	111743393	111786062	11	6	77850	3.7957	7.3613e-05	CHI3L2
ENSG00000134216	1	111833484	111863188	12	7	77850	5.0281	2.4763e-07	CHIA
ENSG00000173947	1	111888910	111895635	4	2	77850	3.5515	0.00019149	PIFO
ENSG00000085465	1	111956936	111970399	5	3	77850	3.2087	0.00066671	OVGP1
ENSG00000116455	1	111982512	111991998	2	1	77850	2.8189	0.0024096	WDR77
ENSG00000116459	1	111991486	112005395	3	1	77850	2.1458	0.015944	ATP5F1
ENSG00000121933	1	112025970	112106584	29	19	77850	6.413	7.1332e-11	ADORA3
ENSG00000116473	1	112084840	112259313	41	20	77850	4.9086	4.5858e-07	RAP1A
ENSG00000197852	1	112223252	112298446	24	8	77850	4.0267	2.8282e-05	FAM212B
ENSG00000064703	1	112297867	112310638	1	1	77850	2.648	0.004048	DDX20
ENSG00000171385	1	112313284	112531777	82	44	77850	6.793	5.4899e-12	KCND3
ENSG00000143079	1	112938803	113006078	35	12	77850	3.8625	5.6123e-05	CTTNBP2NL
ENSG00000134245	1	113009163	113072787	47	28	77850	5.7357	4.8561e-09	WNT2B
ENSG00000007341	1	113066140	113163447	49	24	77850	5.7795	3.7471e-09	ST7L
ENSG00000116489	1	113161795	113214241	14	8	77850	4.3899	5.6707e-06	CAPZA1
ENSG00000155363	1	113215763	113243368	13	9	77850	5.489	2.0208e-08	MOV10
ENSG00000155366	1	113243728	113250056	7	4	77850	4.279	9.3875e-06	RHOC
ENSG00000271810	1	113245236	113254055	8	5	77850	3.9669	3.6405e-05	RP11-426L16.10
ENSG00000155367	1	113252616	113258099	3	2	77850	2.9966	0.0013652	PPM1J
ENSG00000184599	1	113263041	113269857	3	2	77850	3.2514	0.0005741	FAM19A3
ENSG00000155380	1	113454469	113499635	16	7	77850	3.5502	0.00019249	SLC16A1
ENSG00000198799	1	113615831	113674882	14	10	77850	6.3194	1.3126e-10	LRIG2
ENSG00000081026	1	113933371	114228545	180	33	77850	4.5999	2.1135e-06	MAGI3
ENSG00000116793	1	114239453	114302111	49	20	77850	5.4358	2.7271e-08	PHTF1
ENSG00000081019	1	114304454	114355098	32	9	77850	3.6668	0.00012281	RSBN1
ENSG00000134242	1	114356433	114414381	30	9	77850	3.8741	5.3517e-05	PTPN22
ENSG00000188761	1	114420790	114430169	9	6	77850	4.1855	1.4227e-05	BCL2L15
ENSG00000134262	1	114437370	114447823	5	3	77850	3.3366	0.00042398	AP4B1
ENSG00000118655	1	114447763	114456708	5	3	77850	4.1976	1.3485e-05	DCLRE1B
ENSG00000163349	1	114471814	114520426	12	7	77850	4.9984	2.8899e-07	HIPK1
ENSG00000134207	1	114631913	114696541	31	18	77850	5.585	1.1687e-08	SYT6
ENSG00000197323	1	114935399	115053781	28	19	77850	6.1355	4.2434e-10	TRIM33
ENSG00000116752	1	115110178	115124260	5	3	77850	3.5493	0.00019315	BCAS2
ENSG00000175984	1	115125469	115213043	17	11	77850	5.0219	2.558e-07	DENND2C
ENSG00000116748	1	115215719	115238239	4	2	77850	3.3956	0.00034239	AMPD1
ENSG00000213281	1	115247090	115259515	1	1	77850	1.9072	0.02825	NRAS
ENSG00000009307	1	115259534	115301297	8	6	77850	4.4521	4.252e-06	CSDE1
ENSG00000052723	1	115312100	115323306	1	1	77850	2.0569	0.01985	SIKE1
ENSG00000198765	1	115397424	115537991	35	19	77850	5.2415	7.9627e-08	SYCP1
ENSG00000134198	1	115590632	115632121	13	6	77850	3.4394	0.00029155	TSPAN2
ENSG00000134259	1	115828539	115880857	50	12	77850	3.7641	8.3588e-05	NGF
ENSG00000173218	1	116184574	116240845	41	8	77850	3.5103	0.00022379	VANGL1
ENSG00000118729	1	116242628	116311402	108	11	77850	2.9848	0.0014188	CASQ2
ENSG00000177551	1	116378998	116386538	9	4	77850	3.8141	6.8335e-05	NHLH2
ENSG00000163393	1	116519119	116612675	34	19	77850	5.5573	1.3697e-08	SLC22A15
ENSG00000173212	1	116654376	116677861	6	4	77850	4.3632	6.4075e-06	MAB21L3
ENSG00000163399	1	116915290	116952883	39	21	77850	5.8576	2.3479e-09	ATP1A1
ENSG00000269279	1	116915890	116926718	7	5	77850	5.1594	1.2388e-07	AL136376.1
ENSG00000116815	1	117057157	117113661	6	4	77850	3.7078	0.00010453	CD58
ENSG00000143061	1	117117031	117210375	32	13	77850	4.2996	8.5563e-06	IGSF3
ENSG00000203864	1	117236734	117249225	1	1	77850	2.1525	0.01568	C1orf137
ENSG00000116824	1	117297007	117311850	7	3	77850	3.1597	0.00078973	CD2
ENSG00000134247	1	117452679	117532980	45	17	77850	5.3207	5.1686e-08	PTGFRN
ENSG00000134256	1	117544382	117579167	27	12	77850	4.3826	5.863e-06	CD101
ENSG00000116830	1	117602925	117650075	12	8	77850	4.7628	9.5463e-07	TTF2
ENSG00000134253	1	117653682	117665209	4	1	77850	1.9651	0.024703	TRIM45
ENSG00000134258	1	117686209	117753556	27	13	77850	4.2386	1.1244e-05	VTCN1
ENSG00000198162	1	117910071	118071494	90	18	77850	3.9014	4.7821e-05	MAN1A2
ENSG00000183508	1	118148556	118170994	27	4	77850	2.4297	0.0075557	FAM46C
ENSG00000196505	1	118406107	118472253	21	10	77850	4.5417	2.7905e-06	GDAP2
ENSG00000065183	1	118472343	118509165	6	4	77850	3.7517	8.7835e-05	WDR3
ENSG00000155761	1	118496484	118727846	136	41	77850	5.7403	4.7259e-09	SPAG17
ENSG00000092607	1	119425669	119532179	42	22	77850	5.6141	9.8786e-09	TBX15
ENSG00000116874	1	119573839	119683294	46	24	77850	5.8908	1.9212e-09	WARS2
ENSG00000116882	1	119911402	119936753	6	4	77850	3.3387	0.00042092	HAO2
ENSG00000203859	1	119957554	119965658	1	1	77850	1.9182	0.02754	HSD3B2
ENSG00000203857	1	120049821	120057681	6	4	77850	3.6639	0.00012421	HSD3B1
ENSG00000143067	1	120162045	120190396	17	8	77850	4.1123	1.9585e-05	ZNF697
ENSG00000092621	1	120202421	120286838	33	22	77850	6.9607	1.693e-12	PHGDH
ENSG00000134240	1	120290619	120311528	17	6	77850	3.6172	0.00014893	HMGCS2
ENSG00000134193	1	120336641	120354283	13	9	77850	5.9887	1.0575e-09	REG4
ENSG00000134249	1	120436156	120439118	7	3	77850	3.2382	0.00060153	ADAM30
ENSG00000134250	1	120454176	120612240	106	17	77850	3.6574	0.00012742	NOTCH2
ENSG00000188610	1	120837756	120855681	4	2	77850	2.6964	0.0035046	FAM72B
ENSG00000198019	1	120926979	120935937	5	3	77850	3.081	0.0010316	FCGR1B
ENSG00000162825	1	144146808	144224481	1	1	77850	2.5795	0.004947	NBPF8
ENSG00000231360	1	144339738	144521058	7	2	77850	2.7815	0.0027058	AL592284.1
ENSG00000168614	1	144811744	144830413	14	4	77850	2.9649	0.0015141	NBPF9
ENSG00000178104	1	144836157	145076186	67	40	77850	7.6137	1.3323e-14	PDE4DIP
ENSG00000213240	1	145209119	145291972	10	4	77850	2.9181	0.0017608	NOTCH2NL
ENSG00000255168	1	145209145	145319796	21	7	77850	3.1671	0.0007699	RP11-458D21.5
ENSG00000163386	1	145289772	145370303	20	8	77850	3.5632	0.00018316	NBPF10
ENSG00000117289	1	145438469	145442635	3	2	77850	3.031	0.0012188	TXNIP
ENSG00000121851	1	145456236	145470388	4	2	77850	3.4704	0.00025982	POLR3GL
ENSG00000181039	1	145470508	145475646	2	1	77850	2.7141	0.0033225	ANKRD34A
ENSG00000152022	1	145477085	145501669	9	6	77850	4.1462	1.6902e-05	LIX1L
ENSG00000131795	1	145507598	145513536	1	1	77850	1.6614	0.04832	RBM8A
ENSG00000131779	1	145516252	145523730	1	1	77850	2.7515	0.002966	PEX11B
ENSG00000143127	1	145524891	145543868	7	4	77850	3.8563	5.756e-05	ITGA10
ENSG00000198483	1	145549230	145568526	5	3	77850	3.4762	0.00025428	ANKRD35
ENSG00000131788	1	145575233	145586546	4	2	77850	3.387	0.00035327	PIAS3
ENSG00000186364	1	145586115	145589439	2	1	77850	2.3655	0.0090027	NUDT17
ENSG00000186141	1	145592605	145611025	8	5	77850	4.2354	1.1407e-05	POLR3C
ENSG00000121848	1	145611036	145696218	32	13	77850	4.3421	7.0579e-06	RNF115
ENSG00000117281	1	145695798	145715614	4	2	77850	3.2714	0.00053511	CD160
ENSG00000174827	1	145726918	145764074	28	10	77850	3.6487	0.00013177	PDZK1
ENSG00000117262	1	145764411	145827103	28	3	77850	2.672	0.0037705	GPR89A
ENSG00000152042	1	146032647	146082765	2	1	77850	3.8236	6.5751e-05	NBPF11
ENSG00000186275	1	146373546	146467744	5	3	77850	3.2549	0.00056722	NBPF12
ENSG00000131791	1	146626685	146644129	6	4	77850	3.6599	0.00012614	PRKAB2
ENSG00000131781	1	146646930	146714700	36	14	77850	4.6641	1.55e-06	FMO5
ENSG00000131778	1	146714291	146767443	17	12	77850	5.8056	3.2066e-09	CHD1L
ENSG00000116128	1	147013182	147098017	46	17	77850	4.6716	1.494e-06	BCL9
ENSG00000162836	1	147101453	147142618	25	14	77850	5.3768	3.7901e-08	ACP6
ENSG00000143140	1	147228332	147245484	21	10	77850	4.3751	6.0675e-06	GJA5
ENSG00000121634	1	147374946	147381393	2	1	77850	2.3807	0.0086394	GJA8
ENSG00000188092	1	147400506	147465753	8	4	77850	3.5815	0.00017084	GPR89B
ENSG00000203836	1	147574428	147634886	3	2	77850	2.9454	0.0016128	NBPF24
ENSG00000122497	1	148003642	148025863	1	1	77850	2.6554	0.003961	NBPF14
ENSG00000243452	1	148555979	148596267	1	1	77850	2.0191	0.02174	NBPF15
ENSG00000150337	1	149754227	149764074	7	2	77850	2.3133	0.010352	FCGR1A
ENSG00000203814	1	149754245	149783928	22	5	77850	3.4124	0.00032201	HIST2H2BF
ENSG00000183598	1	149784826	149785236	1	1	77850	1.6798	0.0465	HIST2H3D
ENSG00000184678	1	149856010	149858232	1	1	77850	1.9176	0.02758	HIST2H2BE
ENSG00000178096	1	149859440	149872351	7	3	77850	2.969	0.0014937	BOLA1
ENSG00000159164	1	149874870	149889434	7	4	77850	3.7337	9.4325e-05	SV2A
ENSG00000143368	1	149895209	149900236	3	2	77850	2.4016	0.0081621	SF3B4
ENSG00000014914	1	149900543	149908791	3	1	77850	2.229	0.012906	MTMR11
ENSG00000163113	1	149909705	149982625	34	6	77850	2.8417	0.0022435	OTUD7B
ENSG00000136631	1	150039369	150117505	37	4	77850	2.6205	0.0043905	VPS45
ENSG00000023902	1	150121373	150136916	5	3	77850	3.2528	0.00057137	PLEKHO1
ENSG00000143401	1	150190717	150208504	10	3	77850	2.4928	0.0063363	ANP32E
ENSG00000118298	1	150229554	150237478	2	1	77850	2.3488	0.0094159	CA14
ENSG00000117362	1	150237804	150241980	1	1	77850	3.6757	0.0001186	APH1A
ENSG00000118292	1	150240600	150253327	13	6	77850	3.8926	4.9586e-05	C1orf54
ENSG00000159208	1	150254953	150259505	1	1	77850	2.0994	0.01789	C1orf51
ENSG00000187145	1	150266289	150281414	18	4	77850	3.1013	0.00096351	MRPS21
ENSG00000117360	1	150293925	150325671	26	3	77850	2.6763	0.0037223	PRPF3
ENSG00000163125	1	150335567	150449042	98	11	77850	3.0071	0.0013188	RPRD2
ENSG00000143374	1	150459887	150480078	18	6	77850	3.4632	0.00026692	TARS2
ENSG00000143369	1	150480538	150486265	4	2	77850	2.8067	0.0025027	ECM1
ENSG00000143382	1	150521884	150533413	5	3	77850	3.4675	0.00026269	ADAMTSL4
ENSG00000225996	1	150521897	150524367	3	1	77850	2.2736	0.011496	AL356356.1
ENSG00000143384	1	150547032	150552066	3	2	77850	2.6934	0.0035368	MCL1
ENSG00000143420	1	150573327	150602088	10	5	77850	3.3146	0.00045886	ENSA
ENSG00000143457	1	150618701	150669630	17	8	77850	4.0779	2.2724e-05	GOLPH3L
ENSG00000143452	1	150670536	150693364	7	3	77850	3.2727	0.00053271	HORMAD1
ENSG00000163131	1	150702672	150738433	7	5	77850	4.5114	3.2195e-06	CTSS
ENSG00000143387	1	150768684	150780799	9	6	77850	4.8119	7.4736e-07	CTSK
ENSG00000143437	1	150782181	150849244	19	11	77850	4.8626	5.7931e-07	ARNT
ENSG00000143379	1	150898739	150937213	8	3	77850	3.1502	0.0008158	SETDB1
ENSG00000143418	1	150933059	150947479	1	1	77850	1.6777	0.0467	CERS2
ENSG00000143412	1	150954493	150968110	14	3	77850	3.2589	0.00055916	ANXA9
ENSG00000143409	1	150969025	150980851	6	4	77850	4.1606	1.5869e-05	FAM63A
ENSG00000143363	1	150980896	151008189	14	5	77850	3.8228	6.5968e-05	PRUNE
ENSG00000163141	1	151009046	151020076	6	3	77850	3.9964	3.2158e-05	BNIPL
ENSG00000197622	1	151023447	151042801	7	5	77850	4.4525	4.2437e-06	CDC42SE1
ENSG00000213190	1	151030234	151040970	2	1	77850	2.37	0.0088948	MLLT11
ENSG00000143458	1	151043054	151098018	10	6	77850	4.2729	9.6452e-06	GABPB2
ENSG00000143434	1	151104161	151119104	5	3	77850	2.7684	0.002817	SEMA6C
ENSG00000163156	1	151129140	151142773	2	1	77850	3.1895	0.0007127	SCNM1
ENSG00000163155	1	151132224	151138424	1	1	77850	2.908	0.001819	LYSMD1
ENSG00000163157	1	151142462	151148760	1	1	77850	1.6568	0.04878	TMOD4
ENSG00000163159	1	151142463	151167797	6	3	77850	3.0199	0.0012643	VPS72
ENSG00000143398	1	151170425	151222012	28	7	77850	3.1476	0.000823	PIP5K1A
ENSG00000159352	1	151227179	151239955	7	2	77850	2.6217	0.0043744	PSMD4
ENSG00000143373	1	151254094	151264656	4	2	77850	2.6003	0.0046574	ZNF687
ENSG00000143393	1	151264273	151300191	22	6	77850	3.3409	0.00041749	PI4KB
ENSG00000143390	1	151313116	151319833	1	1	77850	1.9831	0.02368	RFX5
ENSG00000143416	1	151336778	151345209	2	1	77850	2.2292	0.0129	SELENBP1
ENSG00000159377	1	151372010	151374420	3	2	77850	4.3317	7.399e-06	PSMB4
ENSG00000143442	1	151375200	151431941	60	10	77850	4.5056	3.31e-06	POGZ
ENSG00000143375	1	151482986	151511168	20	6	77850	3.9898	3.3065e-05	CGN
ENSG00000143367	1	151512781	151556059	51	20	77850	4.4468	4.357e-06	TUFT1
ENSG00000143376	1	151584541	151671567	60	9	77850	3.3123	0.00046269	SNX27
ENSG00000159409	1	151674880	151689290	9	4	77850	3.1873	0.00071803	CELF3
ENSG00000240510	1	151682909	151702070	6	2	77850	3.1438	0.00083381	AL589765.1
ENSG00000178796	1	151682909	151702281	6	2	77850	3.1438	0.00083381	RIIAD1
ENSG00000143436	1	151732119	151736040	1	1	77850	1.6607	0.04839	MRPL9
ENSG00000143450	1	151735445	151743808	5	2	77850	2.693	0.0035405	OAZ3
ENSG00000182134	1	151742583	151763892	8	5	77850	4.2718	9.6972e-06	TDRKH
ENSG00000213171	1	151772740	151778630	1	1	77850	2.4199	0.007763	LINGO4
ENSG00000143365	1	151778547	151804348	20	9	77850	4.3018	8.472e-06	RORC
ENSG00000225556	1	151810295	151813033	1	1	77850	2.2784	0.01135	C2CD4D
ENSG00000159445	1	151846060	151882284	18	8	77850	3.9277	4.2888e-05	THEM4
ENSG00000197747	1	151955391	151966866	6	3	77850	3.5136	0.00022107	S100A10
ENSG00000163191	1	152004982	152020383	3	2	77850	3.4246	0.00030781	S100A11
ENSG00000182898	1	152056620	152061540	2	1	77850	2.6535	0.0039826	TCHHL1
ENSG00000159450	1	152078793	152086556	1	1	77850	1.8725	0.03057	TCHH
ENSG00000215853	1	152126071	152131704	2	1	77850	2.3542	0.0092807	RPTN
ENSG00000197915	1	152184558	152196669	7	5	77850	4.2559	1.041e-05	HRNR
ENSG00000143631	1	152274651	152297679	12	6	77850	3.8072	7.0288e-05	FLG
ENSG00000143520	1	152321211	152332482	3	2	77850	2.8612	0.0021103	FLG2
ENSG00000143536	1	152381719	152386739	3	2	77850	3.4688	0.00026144	CRNN
ENSG00000186207	1	152483320	152484653	1	1	77850	1.9691	0.02447	LCE5A
ENSG00000169509	1	152486978	152488486	1	1	77850	1.8554	0.03177	CRCT1
ENSG00000185966	1	152538130	152539248	1	1	77850	2.3355	0.009758	LCE3E
ENSG00000244057	1	152573138	152573562	1	1	77850	2.3454	0.009504	LCE3C
ENSG00000187223	1	152635872	152637135	3	1	77850	2.4934	0.0063269	LCE2D
ENSG00000187180	1	152647771	152649050	1	1	77850	2.2467	0.01233	LCE2C
ENSG00000159455	1	152647771	152659877	15	5	77850	3.1203	0.0009033	LCE2B
ENSG00000187170	1	152680636	152681967	4	2	77850	3.7017	0.00010708	LCE4A
ENSG00000203786	1	152730506	152734529	3	1	77850	2.7312	0.0031548	KPRP
ENSG00000186226	1	152758690	152760902	7	3	77850	3.2893	0.00050221	LCE1E
ENSG00000172155	1	152769227	152770657	1	1	77850	1.8095	0.03519	LCE1D
ENSG00000197084	1	152777311	152779107	4	2	77850	2.6257	0.0043231	LCE1C
ENSG00000196734	1	152784447	152785585	1	1	77850	1.667	0.04776	LCE1B
ENSG00000186844	1	152799949	152800573	1	1	77850	1.9013	0.02863	LCE1A
ENSG00000235942	1	152815344	152816459	2	1	77850	2.2623	0.01184	LCE6A
ENSG00000163206	1	152850793	152857523	9	2	77850	2.6289	0.0042831	SMCP
ENSG00000163207	1	152881021	152884362	13	1	77850	2.0862	0.01848	IVL
ENSG00000184148	1	152943142	152945050	2	1	77850	2.2278	0.012946	SPRR4
ENSG00000169474	1	152956557	152958289	1	1	77850	1.8673	0.03093	SPRR1A
ENSG00000196805	1	153042700	153113927	20	13	77850	6.0126	9.1273e-10	SPRR2B
ENSG00000244094	1	153084590	153085991	1	1	77850	2.7754	0.002757	SPRR2F
ENSG00000159516	1	153122058	153123345	1	1	77850	1.8183	0.03451	SPRR2G
ENSG00000203784	1	153175919	153177596	2	1	77850	2.8813	0.0019804	LELP1
ENSG00000203783	1	153190060	153191793	1	1	77850	2.0922	0.01821	PRR9
ENSG00000203782	1	153232176	153234598	3	2	77850	3.5032	0.00022984	LOR
ENSG00000159527	1	153270338	153283194	9	4	77850	3.9821	3.4152e-05	PGLYRP3
ENSG00000163218	1	153302596	153321316	7	4	77850	3.8319	6.358e-05	PGLYRP4
ENSG00000163220	1	153330330	153333503	2	1	77850	3.0118	0.0012986	S100A9
ENSG00000163221	1	153346184	153348125	1	1	77850	1.6504	0.04943	S100A12
ENSG00000143546	1	153362508	153363664	1	1	77850	2.4304	0.007541	S100A8
ENSG00000184330	1	153389000	153395701	5	3	77850	4.0994	2.0711e-05	S100A7A
ENSG00000197364	1	153409534	153412425	1	1	77850	2.0233	0.02152	S100A7L2
ENSG00000197956	1	153507075	153508720	1	1	77850	2.0235	0.02151	S100A6
ENSG00000196420	1	153509623	153514241	7	4	77850	2.9251	0.0017218	S100A5
ENSG00000196154	1	153516089	153522612	4	1	77850	2.0682	0.019312	S100A4
ENSG00000188015	1	153519805	153521848	1	1	77850	1.6478	0.0497	S100A3
ENSG00000196754	1	153533584	153540366	6	4	77850	3.6606	0.0001258	S100A2
ENSG00000188643	1	153579362	153585621	3	2	77850	3.1611	0.00078592	S100A16
ENSG00000189334	1	153586731	153589462	1	1	77850	1.6608	0.04838	S100A14
ENSG00000189171	1	153591263	153606568	6	4	77850	4.0818	2.2348e-05	S100A13
ENSG00000160678	1	153600402	153604513	2	1	77850	3.1029	0.00095805	S100A1
ENSG00000160679	1	153606525	153618782	7	5	77850	4.5665	2.4802e-06	CHTOP
ENSG00000143621	1	153634512	153643524	3	2	77850	3.4211	0.00031188	ILF2
ENSG00000169418	1	153651113	153666468	7	5	77850	4.9398	3.9101e-07	NPR1
ENSG00000143624	1	153700543	153746555	9	5	77850	3.6102	0.000153	INTS3
ENSG00000143554	1	153746830	153752633	5	3	77850	4.2913	8.8828e-06	SLC27A3
ENSG00000143614	1	153777201	153895451	33	20	77850	5.7792	3.7522e-09	GATAD2B
ENSG00000198837	1	153901977	153919172	6	4	77850	3.875	5.331e-05	DENND4B
ENSG00000160741	1	153920145	153931101	2	1	77850	2.651	0.0040131	CRTC2
ENSG00000143570	1	153931575	153940188	1	1	77850	1.7258	0.04219	SLC39A1
ENSG00000143578	1	153940010	153946839	4	1	77850	2.4753	0.0066565	CREB3L4
ENSG00000143543	1	153946745	153950164	2	1	77850	2.5665	0.0051358	JTB
ENSG00000143552	1	153965161	154127592	44	14	77850	3.9513	3.8861e-05	NUP210L
ENSG00000143549	1	154127784	154167124	19	8	77850	3.6367	0.00013807	TPM3
ENSG00000163263	1	154171848	154178809	3	2	77850	2.9453	0.001613	C1orf189
ENSG00000143612	1	154179182	154193104	7	3	77850	2.8631	0.0020973	C1orf43
ENSG00000143569	1	154192655	154243986	27	17	77850	6.0334	8.0268e-10	UBAP2L
ENSG00000143575	1	154244987	154248351	1	1	77850	1.9395	0.02622	HAX1
ENSG00000143515	1	154298029	154323783	15	8	77850	4.5356	2.8713e-06	ATP8B2
ENSG00000160712	1	154377669	154441926	58	24	77850	5.352	4.3486e-08	IL6R
ENSG00000169291	1	154442248	154474589	24	5	77850	2.8572	0.002137	SHE
ENSG00000163239	1	154474695	154520623	18	6	77850	3.4215	0.00031141	TDRD10
ENSG00000160714	1	154521053	154531504	2	1	77850	2.4293	0.0075638	UBE2Q1
ENSG00000160716	1	154540257	154552502	1	1	77850	1.7095	0.04368	CHRNB2
ENSG00000160710	1	154554538	154600475	25	13	77850	4.7298	1.1236e-06	ADAR
ENSG00000268141	1	154585067	154585190	1	1	77850	1.7366	0.04123	AL606500.1
ENSG00000143603	1	154669931	154842756	117	49	77850	6.9478	1.8557e-12	KCNN3
ENSG00000163344	1	154897210	154909467	1	1	77850	2.0158	0.02191	PMVK
ENSG00000163346	1	154916552	154928599	4	2	77850	3.6761	0.00011842	PBXIP1
ENSG00000163348	1	154929502	154936329	2	1	77850	2.6962	0.0035064	PYGO2
ENSG00000160691	1	154934774	154946871	5	3	77850	3.7885	7.5793e-05	SHC1
ENSG00000173207	1	154947129	154951725	2	1	77850	2.2711	0.011571	CKS1B
ENSG00000160688	1	154955814	154965587	3	2	77850	3.8185	6.7145e-05	FLAD1
ENSG00000160685	1	154975127	154990998	1	1	77850	1.8511	0.03208	ZBTB7B
ENSG00000163354	1	154990996	155006257	1	1	77850	2.1898	0.01427	DCST2
ENSG00000163357	1	155006300	155023406	5	3	77850	3.7757	7.9764e-05	DCST1
ENSG00000143537	1	155023042	155035252	7	4	77850	3.462	0.00026805	ADAM15
ENSG00000243364	1	155036207	155042029	1	1	77850	2.1022	0.01777	EFNA4
ENSG00000251246	1	155036224	155059283	5	3	77850	3.8241	6.5626e-05	EFNA3
ENSG00000143590	1	155036224	155060014	5	3	77850	3.8241	6.5626e-05	EFNA3
ENSG00000169242	1	155099936	155107333	1	1	77850	1.6692	0.04754	EFNA1
ENSG00000169241	1	155107820	155111329	1	1	77850	2.3455	0.009502	SLC50A1
ENSG00000163463	1	155141884	155145951	1	1	77850	2.4354	0.007438	KRTCAP2
ENSG00000273088	1	155141885	155159748	17	5	77850	4.4593	4.1111e-06	RP11-201K10.3
ENSG00000163462	1	155145873	155157447	12	4	77850	4.3913	5.6341e-06	TRIM46
ENSG00000185499	1	155158300	155162707	1	1	77850	2.1282	0.01666	MUC1
ENSG00000169231	1	155165379	155178842	16	7	77850	5.0527	2.1777e-07	THBS3
ENSG00000173171	1	155178490	155183615	1	1	77850	2.1797	0.01464	MTX1
ENSG00000177628	1	155204243	155214490	3	2	77850	2.9799	0.0014416	GBA
ENSG00000160767	1	155216996	155225274	4	2	77850	3.6788	0.00011717	FAM189B
ENSG00000116521	1	155225770	155232221	3	2	77850	2.7957	0.0025895	SCAMP3
ENSG00000176444	1	155232659	155248282	3	1	77850	2.8699	0.0020532	CLK2
ENSG00000143630	1	155247374	155259639	4	2	77850	2.5114	0.0060119	HCN3
ENSG00000143627	1	155259630	155271225	2	1	77850	3.0771	0.0010452	PKLR
ENSG00000160752	1	155278539	155290457	6	2	77850	3.0072	0.0013183	FDPS
ENSG00000160753	1	155290687	155300905	9	3	77850	2.8025	0.0025351	RUSC1
ENSG00000116539	1	155305059	155532598	87	26	77850	5.398	3.3689e-08	ASH1L
ENSG00000125459	1	155579979	155718153	65	22	77850	5.0211	2.5683e-07	MSTO1
ENSG00000163374	1	155629237	155658791	13	5	77850	3.3255	0.00044137	YY1AP1
ENSG00000132676	1	155657751	155708801	29	14	77850	5.4888	2.0233e-08	DAP3
ENSG00000116580	1	155719508	155829191	77	21	77850	4.4199	4.9363e-06	GON4L
ENSG00000132718	1	155829300	155854990	18	7	77850	4.2453	1.0914e-05	SYT11
ENSG00000143622	1	155867599	155881195	11	3	77850	3.3182	0.00045307	RIT1
ENSG00000132680	1	155882834	155904191	23	7	77850	3.8032	7.1409e-05	KIAA0907
ENSG00000173080	1	155911480	155912625	1	1	77850	2.4976	0.006252	RXFP4
ENSG00000116584	1	155916630	155976861	51	11	77850	3.8289	6.4364e-05	ARHGEF2
ENSG00000163479	1	155978839	155990750	4	2	77850	3.1198	0.00090486	SSR2
ENSG00000160803	1	156005092	156023585	9	5	77850	4.2543	1.0485e-05	UBQLN4
ENSG00000116586	1	156024543	156028301	2	1	77850	2.6944	0.0035262	LAMTOR2
ENSG00000132698	1	156030951	156040295	4	2	77850	3.3588	0.00039145	RAB25
ENSG00000254726	1	156041804	156051789	5	2	77850	2.9477	0.0016009	MEX3A
ENSG00000160789	1	156052364	156109880	56	7	77850	2.9452	0.0016136	LMNA
ENSG00000196189	1	156117157	156147543	8	4	77850	3.3058	0.00047356	SEMA4A
ENSG00000160785	1	156163880	156182587	3	2	77850	3.4383	0.00029268	SLC25A44
ENSG00000260238	1	156182773	156213123	3	2	77850	3.2763	0.00052587	PMF1-BGLAP
ENSG00000160783	1	156182784	156212874	3	2	77850	3.2763	0.00052587	PMF1
ENSG00000198952	1	156219015	156252620	7	5	77850	4.419	4.9581e-06	SMG5
ENSG00000163472	1	156252726	156262976	1	1	77850	2.0779	0.01886	TMEM79
ENSG00000198715	1	156259880	156265463	1	1	77850	1.6765	0.04682	C1orf85
ENSG00000189030	1	156268415	156269428	1	1	77850	1.9834	0.02366	VHLL
ENSG00000163468	1	156278759	156337664	12	5	77850	3.6369	0.00013799	CCT3
ENSG00000163467	1	156307105	156316786	1	1	77850	1.7578	0.03939	TSACC
ENSG00000132677	1	156339003	156355011	17	5	77850	3.5413	0.00019908	RHBG
ENSG00000125462	1	156374042	156400493	9	6	77850	3.9627	3.7058e-05	C1orf61
ENSG00000116604	1	156433519	156470620	54	9	77850	4.0045	3.1079e-05	MEF2D
ENSG00000183856	1	156495197	156542396	34	12	77850	3.8142	6.8307e-05	IQGAP3
ENSG00000187862	1	156549519	156556562	6	3	77850	3.4026	0.00033375	TTC24
ENSG00000163382	1	156561554	156564091	2	1	77850	3.1539	0.00080557	APOA1BP
ENSG00000160818	1	156564279	156571288	3	2	77850	3.1326	0.0008664	GPATCH4
ENSG00000132702	1	156589086	156595517	1	1	77850	2.1589	0.01543	HAPLN2
ENSG00000132692	1	156611182	156629324	9	6	77850	4.4478	4.3371e-06	BCAN
ENSG00000132688	1	156638555	156647189	4	2	77850	2.8781	0.0020003	NES
ENSG00000143320	1	156669398	156675608	4	2	77850	4.6785	1.445e-06	CRABP2
ENSG00000143319	1	156691683	156698591	1	1	77850	2.0381	0.02077	ISG20L2
ENSG00000143303	1	156698234	156706752	4	2	77850	2.6987	0.0034806	RRNAD1
ENSG00000143314	1	156707095	156711382	1	1	77850	1.7283	0.04197	MRPL24
ENSG00000143321	1	156711899	156736717	8	5	77850	4.5216	3.0688e-06	HDGF
ENSG00000143294	1	156720402	156770607	25	9	77850	3.9283	4.2776e-05	PRCC
ENSG00000027869	1	156776035	156786654	4	2	77850	2.8364	0.0022813	SH2D2A
ENSG00000198400	1	156785432	156851642	39	13	77850	3.7963	7.343e-05	NTRK1
ENSG00000027644	1	156809855	156828810	5	3	77850	3.4196	0.00031357	INSRR
ENSG00000187800	1	156863490	156886226	7	5	77850	4.65	1.6594e-06	PEAR1
ENSG00000160838	1	156890442	156902886	7	4	77850	3.6462	0.00013307	LRRC71
ENSG00000132694	1	156904632	157015162	65	16	77850	4.2091	1.282e-05	ARHGEF11
ENSG00000253831	1	157061836	157069600	2	1	77850	2.1859	0.01441	ETV3L
ENSG00000117036	1	157090983	157108266	8	4	77850	4.555	2.6197e-06	ETV3
ENSG00000143297	1	157483167	157522310	32	11	77850	3.8096	6.9598e-05	FCRL5
ENSG00000163518	1	157543539	157567870	18	7	77850	3.6904	0.00011196	FCRL4
ENSG00000160856	1	157644111	157670647	24	11	77850	4.3978	5.4677e-06	FCRL3
ENSG00000132704	1	157715523	157746922	15	9	77850	4.9555	3.6081e-07	FCRL2
ENSG00000163534	1	157764193	157789895	16	9	77850	4.745	1.0426e-06	FCRL1
ENSG00000073754	1	157800704	157868046	63	13	77850	3.3205	0.00044921	CD5L
ENSG00000183853	1	157963063	158070052	78	17	77850	3.9029	4.7527e-05	KIRREL
ENSG00000158473	1	158149737	158154686	3	2	77850	3.7607	8.4707e-05	CD1D
ENSG00000158477	1	158223927	158228059	4	2	77850	3.0719	0.0010634	CD1A
ENSG00000158485	1	158297741	158301321	3	1	77850	2.3033	0.010631	CD1B
ENSG00000158488	1	158323254	158327343	1	1	77850	2.1964	0.01403	CD1E
ENSG00000197532	1	158516918	158517895	1	1	77850	1.7246	0.0423	OR6Y1
ENSG00000186440	1	158532441	158533394	1	1	77850	2.8976	0.00188	OR6P1
ENSG00000163554	1	158580496	158656488	46	23	77850	5.4131	3.0971e-08	SPTA1
ENSG00000196171	1	158669369	158670486	2	1	77850	2.4178	0.0078083	OR6K2
ENSG00000203757	1	158686958	158687953	1	1	77850	2.6044	0.004602	OR6K3
ENSG00000180433	1	158724510	158725681	12	1	77850	2.0738	0.019049	OR6K6
ENSG00000197403	1	158735466	158736492	1	1	77850	1.8561	0.03172	OR6N1
ENSG00000163563	1	158801107	158819296	6	4	77850	4.0689	2.3615e-05	MNDA
ENSG00000163564	1	158900586	158946844	19	10	77850	4.2007	1.3303e-05	PYHIN1
ENSG00000163565	1	158969758	159024945	30	7	77850	2.7656	0.002841	IFI16
ENSG00000163568	1	159032274	159116886	33	19	77850	5.5636	1.3213e-08	AIM2
ENSG00000162706	1	159141399	159173103	12	8	77850	5.3678	3.9851e-08	CADM3
ENSG00000213088	1	159173097	159176290	1	1	77850	2.2607	0.01189	DARC
ENSG00000179639	1	159259504	159278014	7	4	77850	3.6481	0.00013208	FCER1A
ENSG00000196266	1	159283460	159284449	1	1	77850	1.8912	0.0293	OR10J3
ENSG00000184155	1	159504793	159505842	1	1	77850	1.9947	0.02304	OR10J5
ENSG00000132703	1	159557615	159558655	1	1	77850	2.0043	0.02252	APCS
ENSG00000132693	1	159682079	159684379	1	1	77850	2.0101	0.02221	CRP
ENSG00000181036	1	159770301	159786041	14	5	77850	2.787	0.0026599	FCRL6
ENSG00000158714	1	159796540	159807039	9	6	77850	6.0673	6.505e-10	SLAMF8
ENSG00000188004	1	159804264	159825137	14	7	77850	3.8204	6.6613e-05	C1orf204
ENSG00000243284	1	159824106	159832447	7	3	77850	3.1644	0.00077713	VSIG8
ENSG00000256029	1	159827690	159842843	23	5	77850	3.2786	0.00052165	RP11-190A12.7
ENSG00000213085	1	159842154	159869953	28	6	77850	3.0972	0.00097669	CCDC19
ENSG00000158710	1	159887897	159895522	1	1	77850	1.931	0.02674	TAGLN2
ENSG00000085552	1	159896829	159915386	8	6	77850	5.2925	6.0312e-08	IGSF9
ENSG00000143315	1	159997462	160001783	1	1	77850	1.7591	0.03928	PIGM
ENSG00000177807	1	160007257	160040038	8	5	77850	3.5779	0.00017321	KCNJ10
ENSG00000162728	1	160051360	160060353	4	2	77850	3.0711	0.0010663	KCNJ9
ENSG00000162729	1	160061130	160068733	3	2	77850	2.5914	0.0047793	IGSF8
ENSG00000018625	1	160085549	160113381	12	9	77850	5.1977	1.0088e-07	ATP1A2
ENSG00000132681	1	160121360	160156767	24	12	77850	4.3617	6.4518e-06	ATP1A4
ENSG00000143318	1	160160285	160171676	6	4	77850	3.864	5.5773e-05	CASQ1
ENSG00000162734	1	160175127	160185166	2	1	77850	1.9009	0.028655	PEA15
ENSG00000132716	1	160185505	160254920	32	14	77850	4.3015	8.4808e-06	DCAF8
ENSG00000258465	1	160187254	160254920	30	13	77850	4.2479	1.0792e-05	DCAF8
ENSG00000162735	1	160246602	160256138	6	4	77850	4.2659	9.9561e-06	PEX19
ENSG00000122218	1	160259063	160313190	25	8	77850	3.662	0.00012512	COPA
ENSG00000162736	1	160313062	160328742	13	5	77850	3.7719	8.1011e-05	NCSTN
ENSG00000162738	1	160370376	160398468	16	9	77850	4.7697	9.2236e-07	VANGL2
ENSG00000162739	1	160454820	160493052	40	15	77850	4.88	5.305e-07	SLAMF6
ENSG00000066294	1	160510885	160549306	8	5	77850	5.0904	1.7862e-07	CD84
ENSG00000117090	1	160577890	160617085	25	11	77850	4.0344	2.7373e-05	SLAMF1
ENSG00000117091	1	160648536	160681641	18	10	77850	4.6477	1.6785e-06	CD48
ENSG00000026751	1	160709037	160724611	2	1	77850	3.322	0.00044692	SLAMF7
ENSG00000122224	1	160765864	160798051	18	10	77850	4.8776	5.369e-07	LY9
ENSG00000122223	1	160799950	160832692	53	9	77850	3.1027	0.00095869	CD244
ENSG00000179914	1	160846329	160854960	2	1	77850	2.0723	0.01912	ITLN1
ENSG00000158764	1	160914815	160924589	15	9	77850	4.6799	1.4354e-06	ITLN2
ENSG00000158769	1	160965001	160991138	34	4	77850	3.1153	0.00091891	F11R
ENSG00000270149	1	160967747	161008752	42	8	77850	3.5551	0.00018889	RP11-544M22.13
ENSG00000215845	1	161007421	161008780	2	1	77850	2.8851	0.0019567	TSTD1
ENSG00000158773	1	161009041	161015767	5	1	77850	3.7087	0.00010416	USF1
ENSG00000186517	1	161016736	161039760	15	6	77850	3.7088	0.00010412	ARHGAP30
ENSG00000143217	1	161040785	161059389	6	4	77850	3.6439	0.00013425	PVRL4
ENSG00000143256	1	161070346	161087901	10	7	77850	5.067	2.0204e-07	PFDN2
ENSG00000158793	1	161087876	161095235	1	1	77850	1.7856	0.03708	NIT1
ENSG00000158796	1	161090764	161102478	2	1	77850	3.0037	0.0013336	DEDD
ENSG00000143222	1	161122566	161128646	4	2	77850	3.1336	0.00086324	UFC1
ENSG00000143258	1	161129240	161135513	5	3	77850	3.0255	0.0012412	USP21
ENSG00000143224	1	161136200	161147803	4	2	77850	3.7766	7.9494e-05	PPOX
ENSG00000158850	1	161141100	161147287	2	1	77850	2.7983	0.0025684	B4GALT3
ENSG00000158859	1	161154098	161168846	3	2	77850	3.1308	0.00087164	ADAMTS4
ENSG00000158864	1	161166894	161184185	8	3	77850	3.3794	0.00036322	NDUFS2
ENSG00000158869	1	161185024	161190489	4	2	77850	3.9993	3.176e-05	FCER1G
ENSG00000268387	1	161190160	161192296	1	1	77850	1.7205	0.04267	AL590714.1
ENSG00000158874	1	161192082	161193421	1	1	77850	1.6904	0.04548	APOA2
ENSG00000158882	1	161195793	161200408	2	1	77850	2.6819	0.0036605	TOMM40L
ENSG00000143257	1	161199456	161208092	4	2	77850	3.4139	0.00032018	NR1I3
ENSG00000248485	1	161228517	161255240	11	6	77850	4.2652	9.9856e-06	PCP4L1
ENSG00000158887	1	161274525	161279762	3	2	77850	3.4529	0.00027732	MPZ
ENSG00000143252	1	161284047	161332984	40	9	77850	3.2006	0.00068568	SDHC
ENSG00000188931	1	161334521	161337664	3	1	77850	2.7014	0.0034519	C1orf192
ENSG00000143226	1	161475220	161493803	20	10	77850	5.0487	2.2245e-07	FCGR2A
ENSG00000173110	1	161494036	161496681	3	2	77850	3.6041	0.00015663	HSPA6
ENSG00000203747	1	161511549	161600917	69	22	77850	4.5896	2.22e-06	FCGR3A
ENSG00000072694	1	161551101	161648444	77	22	77850	4.7077	1.2525e-06	FCGR2B
ENSG00000162747	1	161592986	161601753	16	4	77850	3.2244	0.00063126	FCGR3B
ENSG00000132185	1	161676762	161684142	2	1	77850	2.2639	0.01179	FCRLA
ENSG00000162746	1	161691353	161697933	7	4	77850	3.248	0.000581	FCRLB
ENSG00000081721	1	161719548	161727028	3	1	77850	2.3496	0.0093967	DUSP12
ENSG00000118217	1	161736084	161933860	104	31	77850	4.8858	5.15e-07	ATF6
ENSG00000162745	1	161952982	161993644	22	15	77850	5.812	3.0872e-09	OLFML2B
ENSG00000198929	1	162039564	162353321	196	68	77850	6.7549	7.1478e-12	NOS1AP
ENSG00000254706	1	162335197	162351905	14	9	77850	4.5119	3.2123e-06	RP11-565P22.6
ENSG00000239887	1	162336698	162356600	14	9	77850	4.8283	6.8868e-07	C1orf226
ENSG00000171722	1	162342993	162346660	3	2	77850	2.4591	0.0069646	C1orf111
ENSG00000198574	1	162365056	162381928	9	5	77850	3.6625	0.0001249	SH2D1B
ENSG00000152332	1	162467041	162499419	36	4	77850	2.3581	0.0091843	UHMK1
ENSG00000117143	1	162531323	162569627	9	6	77850	4.5666	2.4781e-06	UAP1
ENSG00000162733	1	162601163	162757190	80	42	77850	6.6933	1.0906e-11	DDR2
ENSG00000132196	1	162760492	162782607	8	5	77850	3.6885	0.00011277	HSD17B7
ENSG00000185860	1	162794248	162838605	13	9	77850	5.988	1.0622e-09	C1orf110
ENSG00000117152	1	163038565	163046592	2	1	77850	2.693	0.0035402	RGS4
ENSG00000143248	1	163080911	163291577	86	48	77850	7.7625	4.1633e-15	RGS5
ENSG00000143228	1	163236366	163325554	48	17	77850	4.1458	1.6928e-05	NUF2
ENSG00000185630	1	164524821	164868533	170	83	77850	7.6905	7.3275e-15	PBX1
ENSG00000162761	1	165171104	165325952	132	38	77850	4.9699	3.35e-07	LMX1A
ENSG00000143171	1	165370159	165414433	46	17	77850	4.7538	9.9792e-07	RXRG
ENSG00000162763	1	165513244	165533198	9	6	77850	4.4106	5.1539e-06	LRRC52
ENSG00000143198	1	165600098	165631033	13	9	77850	4.9933	2.9684e-07	MGST3
ENSG00000143149	1	165631453	165668100	12	8	77850	5.0732	1.9561e-07	ALDH9A1
ENSG00000143183	1	165696032	165796992	63	21	77850	4.3019	8.4664e-06	TMCO1
ENSG00000143179	1	165796768	165880855	69	11	77850	4.1388	1.7459e-05	UCK2
ENSG00000188859	1	166026674	166136206	45	12	77850	3.3101	0.00046626	FAM78B
ENSG00000143157	1	166808681	166825581	6	3	77850	3.041	0.001179	POGK
ENSG00000152382	1	166825747	166845564	6	3	77850	3.1005	0.00096601	TADA1
ENSG00000143195	1	166882443	166944719	20	7	77850	3.6475	0.0001324	ILDR2
ENSG00000143194	1	166958346	166991451	10	6	77850	4.2103	1.2751e-05	MAEL
ENSG00000143167	1	167022073	167059868	12	9	77850	5.6598	7.5787e-09	GPA33
ENSG00000198842	1	167063282	167098402	13	8	77850	5.132	1.4335e-07	DUSP27
ENSG00000143190	1	167190066	167396582	47	26	77850	5.4968	1.934e-08	POU2F1
ENSG00000198821	1	167399877	167487847	57	22	77850	4.6925	1.3495e-06	CD247
ENSG00000143162	1	167498914	167523004	14	9	77850	4.6777	1.4504e-06	CREG1
ENSG00000198771	1	167599330	167675486	60	30	77850	5.8168	3e-09	RCSD1
ENSG00000197965	1	167690429	167761156	56	15	77850	3.801	7.207e-05	MPZL1
ENSG00000143199	1	167778625	167883453	59	33	77850	6.1149	4.8318e-10	ADCY10
ENSG00000143164	1	167905021	168045081	34	22	77850	6.0059	9.5163e-10	DCAF6
ENSG00000143147	1	168053997	168106821	16	7	77850	3.6046	0.00015632	GPR161
ENSG00000143155	1	168148171	168169950	21	12	77850	5.3796	3.7317e-08	TIPRL
ENSG00000213064	1	168195176	168222263	13	6	77850	3.9167	4.4891e-05	SFT2D2
ENSG00000143178	1	168250278	168283664	21	13	77850	5.0518	2.1881e-07	TBX19
ENSG00000143185	1	168510003	168513235	2	1	77850	2.6165	0.0044413	XCL2
ENSG00000143184	1	168545711	168551315	2	1	77850	2.4272	0.007608	XCL1
ENSG00000143196	1	168664697	168698502	15	10	77850	5.9672	1.2068e-09	DPT
ENSG00000143153	1	169074935	169101960	38	6	77850	2.953	0.0015737	ATP1B1
ENSG00000143156	1	169101769	169337205	128	22	77850	3.7123	0.0001027	NME7
ENSG00000117475	1	169337208	169365778	4	2	77850	3.152	0.00081081	BLZF1
ENSG00000117477	1	169364108	169429907	16	9	77850	4.6224	1.8962e-06	CCDC181
ENSG00000117479	1	169433147	169455241	5	3	77850	3.692	0.00011124	SLC19A2
ENSG00000198734	1	169483404	169555826	123	28	77850	4.9996	2.8725e-07	F5
ENSG00000174175	1	169558087	169599431	26	11	77850	4.0007	3.1574e-05	SELP
ENSG00000000460	1	169631245	169823221	263	40	77850	4.6409	1.7348e-06	C1orf112
ENSG00000188404	1	169659808	169680839	43	12	77850	4.0422	2.6478e-05	SELL
ENSG00000007908	1	169691781	169733846	99	13	77850	3.59	0.00016536	SELE
ENSG00000171806	1	169761670	169764107	3	2	77850	3.1242	0.00089155	METTL18
ENSG00000000457	1	169818772	169863408	34	13	77850	4.1454	1.6958e-05	SCYL3
ENSG00000075945	1	169890467	170054349	75	36	77850	6.4904	4.2814e-11	KIFAP3
ENSG00000203740	1	170115142	170136931	19	9	77850	4.4674	3.9596e-06	METTL11B
ENSG00000120370	1	170501270	170522587	8	6	77850	4.5693	2.4471e-06	GORAB
ENSG00000116132	1	170631869	170708560	37	23	77850	6.4468	5.7126e-11	PRRX1
ENSG00000117501	1	170904612	171033906	149	36	77850	5.4081	3.1849e-08	MROH9
ENSG00000007933	1	171060018	171086959	20	11	77850	4.9945	2.9501e-07	FMO3
ENSG00000117507	1	171106879	171130707	9	6	77850	5.0816	1.8714e-07	FMO6P
ENSG00000094963	1	171154347	171181822	16	4	77850	3.2241	0.00063174	FMO2
ENSG00000010932	1	171217638	171255117	56	11	77850	3.7083	0.00010434	FMO1
ENSG00000076258	1	171283347	171311223	21	8	77850	4.1976	1.3487e-05	FMO4
ENSG00000117523	1	171454651	171562650	127	13	77850	3.2416	0.00059437	PRRC2C
ENSG00000034971	1	171604557	171621823	3	2	77850	2.8572	0.0021373	MYOC
ENSG00000117533	1	171669300	171711387	15	8	77850	4.476	3.8027e-06	VAMP4
ENSG00000010165	1	171750788	171783163	23	11	77850	4.6767	1.4576e-06	METTL13
ENSG00000197959	1	171810621	172387606	405	81	77850	6.8871	2.8476e-12	DNM3
ENSG00000135845	1	172339329	172413230	51	26	77850	6.0558	6.9882e-10	PIGC
ENSG00000180999	1	172389828	172437971	22	13	77850	4.9996	2.8727e-07	C1orf105
ENSG00000094975	1	172501489	172580971	43	15	77850	4.4352	4.6002e-06	SUCO
ENSG00000117560	1	172628154	172636014	2	1	77850	2.5647	0.005163	FASLG
ENSG00000120337	1	173009100	173020103	6	4	77850	4.0531	2.5267e-05	TNFSF18
ENSG00000117586	1	173152873	173176452	14	8	77850	4.3581	6.5587e-06	TNFSF4
ENSG00000117592	1	173446405	173457946	1	1	77850	1.7479	0.04024	PRDX6
ENSG00000162753	1	173469603	173572233	48	14	77850	4.2942	8.7655e-06	SLC9C2
ENSG00000183831	1	173578700	173639001	20	10	77850	3.6237	0.00014518	ANKRD45
ENSG00000076321	1	173684080	173755840	56	5	77850	2.7379	0.0030918	KLHL20
ENSG00000120334	1	173768688	173793858	15	8	77850	4.3052	8.3422e-06	CENPL
ENSG00000117593	1	173793641	173827684	22	5	77850	2.7733	0.0027747	DARS2
ENSG00000185278	1	173837220	173872687	16	4	77850	2.6788	0.003694	ZBTB37
ENSG00000117601	1	173872947	173886516	6	2	77850	2.1606	0.015364	SERPINC1
ENSG00000135870	1	173900352	173991435	23	7	77850	3.1276	0.00088109	RC3H1
ENSG00000152061	1	174128548	174964445	485	51	77850	5.2576	7.2958e-08	RABGAP1L
ENSG00000116161	1	174968300	174980851	6	3	77850	3.5777	0.00017331	CACYBP
ENSG00000120333	1	174979925	174992561	6	3	77850	3.4604	0.0002697	MRPS14
ENSG00000120332	1	175036994	175117202	47	18	77850	4.5597	2.5618e-06	TNN
ENSG00000235750	1	175126123	175162135	38	4	77850	2.6337	0.0042234	KIAA0040
ENSG00000116147	1	175284330	175712906	281	80	77850	6.6631	1.3404e-11	TNR
ENSG00000143207	1	175913967	176176629	66	25	77850	4.8475	6.25e-07	RFWD2
ENSG00000116183	1	176432307	176814735	180	54	77850	6.2212	2.4667e-10	PAPPA2
ENSG00000152092	1	176826438	177134109	178	54	77850	5.9978	1e-09	ASTN1
ENSG00000198797	1	177140633	177251558	64	17	77850	3.8811	5.1994e-05	BRINP2
ENSG00000120341	1	177893091	177953438	41	14	77850	4.1506	1.658e-05	SEC16B
ENSG00000075391	1	178062864	178448644	121	40	77850	5.2846	6.3e-08	RASAL2
ENSG00000240021	1	178482212	178517734	22	10	77850	4.1253	1.8513e-05	TEX35
ENSG00000213057	1	178511887	178518024	8	4	77850	3.3132	0.00046118	C1orf220
ENSG00000184909	1	178511950	178517579	5	3	77850	3.4542	0.00027601	C1ORF220
ENSG00000116191	1	178694300	178889238	33	21	77850	6.6336	1.6378e-11	RALGPS2
ENSG00000116194	1	178818840	178840187	3	2	77850	2.6009	0.0046493	ANGPTL1
ENSG00000116199	1	178994939	179045697	29	10	77850	3.8599	5.6715e-05	FAM20B
ENSG00000186283	1	179050512	179067158	2	1	77850	2.0004	0.022731	TOR3A
ENSG00000143322	1	179068462	179198819	50	17	77850	4.4658	3.9882e-06	ABL2
ENSG00000057252	1	179262925	179327815	34	6	77850	2.7273	0.0031927	SOAT1
ENSG00000162779	1	179334855	179523870	60	21	77850	4.3774	6.0041e-06	AXDND1
ENSG00000269064	1	179443716	179457805	5	3	77850	3.511	0.00022322	AL160286.1
ENSG00000116218	1	179519674	179545087	5	3	77850	3.7093	0.00010391	NPHS2
ENSG00000162782	1	179560748	179660407	18	10	77850	4.2066	1.2963e-05	TDRD5
ENSG00000143340	1	179712298	179785333	40	9	77850	3.2221	0.00063616	FAM163A
ENSG00000169905	1	179809102	179846938	24	7	77850	3.4385	0.00029248	TOR1AIP2
ENSG00000143337	1	179851177	179894135	22	12	77850	4.9198	4.3315e-07	TOR1AIP1
ENSG00000135837	1	179923873	180084015	132	15	77850	3.5029	0.00023014	CEP350
ENSG00000116260	1	180123969	180173165	35	14	77850	4.5172	3.1331e-06	QSOX1
ENSG00000121454	1	180199421	180249380	33	23	77850	6.6142	1.8673e-11	LHX4
ENSG00000135847	1	180244515	180472089	83	22	77850	4.3422	7.0547e-06	ACBD6
ENSG00000143324	1	180601140	180859387	156	32	77850	4.7577	9.7882e-07	XPR1
ENSG00000135835	1	180882290	180920750	16	8	77850	3.7207	9.9338e-05	KIAA1614
ENSG00000234237	1	180941695	180949868	3	2	77850	2.818	0.0024158	AL162431.1
ENSG00000135823	1	180941861	180992047	31	15	77850	5.0965	1.7296e-07	STX6
ENSG00000153029	1	181003067	181031074	27	8	77850	3.624	0.00014504	MR1
ENSG00000162783	1	181057638	181059977	1	1	77850	1.7955	0.03629	IER5
ENSG00000198216	1	181382238	181777219	184	71	77850	6.1094	5e-10	CACNA1E
ENSG00000179930	1	182023705	182030847	1	1	77850	1.8455	0.03248	ZNF648
ENSG00000135821	1	182350839	182361341	3	2	77850	3.6297	0.00014188	GLUL
ENSG00000121446	1	182419256	182529734	27	19	77850	6.4027	7.6351e-11	RGSL1
ENSG00000135828	1	182542769	182558391	6	4	77850	4.1632	1.5689e-05	RNASEL
ENSG00000143333	1	182567758	182573543	3	1	77850	2.1136	0.017274	RGS16
ENSG00000135824	1	182615239	182653711	21	4	77850	2.6118	0.0045028	RGS8
ENSG00000135838	1	182758428	182799519	6	4	77850	4.0889	2.1675e-05	NPL
ENSG00000135829	1	182808504	182856886	9	6	77850	5.1373	1.3937e-07	DHX9
ENSG00000157060	1	182869000	182922660	12	7	77850	4.956	3.5972e-07	SHCBP1L
ENSG00000135862	1	182992595	183114727	20	12	77850	5.056	2.141e-07	LAMC1
ENSG00000058085	1	183155373	183214035	17	11	77850	5.3255	5.0342e-08	LAMC2
ENSG00000157064	1	183217372	183387737	60	14	77850	3.4215	0.00031133	NMNAT2
ENSG00000116698	1	183441351	183567381	54	24	77850	5.747	4.5413e-09	SMG7
ENSG00000116701	1	183524698	183560011	18	9	77850	4.5882	2.2359e-06	NCF2
ENSG00000162704	1	183592401	183604892	6	4	77850	4.4425	4.4454e-06	ARPC5
ENSG00000143344	1	183605220	183897665	142	53	77850	6.1094	5e-10	RGL1
ENSG00000173627	1	183615541	183622451	3	2	77850	2.4376	0.0073935	APOBEC4
ENSG00000198756	1	183898796	184006863	57	27	77850	6.0409	7.6648e-10	COLGALT2
ENSG00000198860	1	184020811	184043346	7	2	77850	2.4011	0.0081721	TSEN15
ENSG00000116667	1	184356192	184598154	111	35	77850	5.4074	3.1975e-08	C1orf21
ENSG00000116406	1	184659365	184724047	34	10	77850	3.6066	0.0001551	EDEM3
ENSG00000135842	1	184759858	184943682	72	31	77850	5.6302	9e-09	FAM129A
ENSG00000121481	1	185014496	185071740	11	3	77850	2.7661	0.0028369	RNF2
ENSG00000121486	1	185087220	185126204	15	8	77850	4.3244	7.6477e-06	TRMT1L
ENSG00000116668	1	185126212	185260897	42	28	77850	6.935	2.0309e-12	SWT1
ENSG00000116679	1	185265520	185286461	3	2	77850	2.9364	0.0016602	IVNS1ABP
ENSG00000143341	1	185703683	186160085	153	56	77850	5.9978	1e-09	HMCN1
ENSG00000116690	1	186265405	186283694	16	7	77850	3.938	4.1078e-05	PRG4
ENSG00000047410	1	186280784	186344825	31	6	77850	3.1945	0.00070031	TPR
ENSG00000157181	1	186344890	186390510	18	5	77850	3.3546	0.00039747	C1orf27
ENSG00000268662	1	186364123	186365908	2	1	77850	2.516	0.0059343	AL596220.1
ENSG00000262180	1	186369704	186370587	1	1	77850	1.7751	0.03794	OCLM
ENSG00000116703	1	186412698	186430254	12	6	77850	3.6623	0.00012498	PDC
ENSG00000073756	1	186640923	186649559	8	6	77850	5.6351	8.7459e-09	PTGS2
ENSG00000116711	1	186798085	186958113	117	24	77850	3.7504	8.8284e-05	PLA2G4A
ENSG00000162670	1	190066792	190446759	168	91	77850	7.9006	1.3878e-15	BRINP3
ENSG00000150681	1	192127587	192154945	12	5	77850	3.2652	0.00054687	RGS18
ENSG00000253148	1	192286122	192336415	17	8	77850	4.0211	2.8968e-05	RGS21
ENSG00000090104	1	192544857	192549161	2	1	77850	2.5052	0.0061196	RGS1
ENSG00000127074	1	192605275	192629390	12	8	77850	4.9832	3.127e-07	RGS13
ENSG00000116741	1	192778169	192781403	1	1	77850	2.1765	0.01476	RGS2
ENSG00000116750	1	192981380	193029237	7	4	77850	3.9116	4.5842e-05	UCHL5
ENSG00000116747	1	193028552	193060907	7	4	77850	3.9451	3.988e-05	TROVE2
ENSG00000023572	1	193065598	193075244	2	1	77850	2.6888	0.0035852	GLRX2
ENSG00000134371	1	193091147	193223031	32	23	77850	6.9758	1.521e-12	CDC73
ENSG00000162630	1	193148175	193155784	2	1	77850	2.602	0.0046342	B3GALT2
ENSG00000162687	1	196194909	196578355	175	51	77850	5.6774	6.8363e-09	KCNT2
ENSG00000000971	1	196621008	196716634	71	8	77850	3.2817	0.00051584	CFH
ENSG00000116785	1	196743925	196763203	5	3	77850	3.5836	0.00016948	CFHR3
ENSG00000244414	1	196788887	196801319	3	1	77850	2.5393	0.0055543	CFHR1
ENSG00000080910	1	196788898	196928356	109	22	77850	3.8417	6.11e-05	CFHR2
ENSG00000134365	1	196819371	196888102	72	15	77850	3.5281	0.00020926	CFHR4
ENSG00000134389	1	196946667	196978804	14	8	77850	4.4381	4.5369e-06	CFHR5
ENSG00000143278	1	197008321	197036397	5	3	77850	3.4856	0.0002455	F13B
ENSG00000066279	1	197053258	197115824	21	7	77850	4.2926	8.8293e-06	ASPM
ENSG00000177888	1	197122810	197169672	17	7	77850	3.7666	8.2743e-05	ZBTB41
ENSG00000134376	1	197170592	197447585	189	42	77850	5.2267	8.628e-08	CRB1
ENSG00000213047	1	197473878	197744826	66	34	77850	6.5736	2.4555e-11	DENND1B
ENSG00000203724	1	197871777	197876497	4	2	77850	3.3792	0.00036343	C1orf53
ENSG00000143355	1	197881037	197904608	14	4	77850	3.6899	0.00011218	LHX9
ENSG00000151414	1	198126093	198291550	221	20	77850	3.279	0.0005208	NEK7
ENSG00000151418	1	198492352	198510075	5	2	77850	2.6496	0.0040292	ATP6V1G3
ENSG00000081237	1	198607801	198726545	39	18	77850	5.2237	8.7715e-08	PTPRC
ENSG00000116833	1	199996730	200146552	64	34	77850	6.1055	5.1225e-10	NR5A2
ENSG00000162702	1	200374068	200379184	2	1	77850	3.1622	0.00078278	ZNF281
ENSG00000118193	1	200520628	200589862	77	9	77850	3.1989	0.0006897	KIF14
ENSG00000118197	1	200593024	200639097	33	10	77850	3.6033	0.00015708	DDX59
ENSG00000118200	1	200708686	200829832	31	20	77850	5.9882	1.0611e-09	CAMSAP2
ENSG00000163362	1	200860176	200884863	10	6	77850	3.8974	4.8621e-05	C1orf106
ENSG00000116852	1	200938520	200992828	54	13	77850	3.5725	0.00017676	KIF21B
ENSG00000081248	1	201008642	201081694	22	15	77850	5.8657	2.2358e-09	CACNA1S
ENSG00000232237	1	201083081	201096312	4	2	77850	2.6206	0.0043881	ASCL5
ENSG00000116857	1	201103900	201140702	17	9	77850	4.1257	1.8479e-05	TMEM9
ENSG00000163395	1	201159953	201198080	25	16	77850	5.4638	2.3301e-08	IGFN1
ENSG00000081277	1	201252580	201302121	41	16	77850	4.5625	2.5279e-06	PKP1
ENSG00000118194	1	201328136	201346890	10	6	77850	4.4103	5.1623e-06	TNNT2
ENSG00000159166	1	201342372	201368736	27	13	77850	4.2485	1.0759e-05	LAD1
ENSG00000159173	1	201373625	201398994	22	12	77850	4.4241	4.8424e-06	TNNI1
ENSG00000174307	1	201434620	201438365	2	1	77850	3.5286	0.00020887	PHLDA3
ENSG00000159176	1	201452658	201478584	23	4	77850	2.9254	0.0017201	CSRP1
ENSG00000134369	1	201592411	201796102	137	61	77850	6.9786	1.4909e-12	NAV1
ENSG00000198700	1	201798269	201853422	13	10	77850	5.7299	5.0258e-09	IPO9
ENSG00000198892	1	201857808	201861434	1	1	77850	2.1659	0.01516	SHISA4
ENSG00000163431	1	201865580	201915715	25	16	77850	6.0061	9.5041e-10	LMOD1
ENSG00000134375	1	201924619	201939789	6	4	77850	3.9579	3.7805e-05	TIMM17A
ENSG00000176393	1	201951500	201975275	13	9	77850	4.8888	5.0714e-07	RNPEP
ENSG00000163435	1	201977073	201986316	2	1	77850	2.2175	0.013296	ELF3
ENSG00000170075	1	202091986	202102720	5	3	77850	3.9098	4.6181e-05	GPR37L1
ENSG00000143862	1	202102532	202113869	7	4	77850	3.5724	0.00017686	ARL8A
ENSG00000143851	1	202116141	202130716	14	10	77850	5.8584	2.3362e-09	PTPN7
ENSG00000133067	1	202163029	202288909	113	41	77850	6.1004	5.2914e-10	LGR6
ENSG00000077152	1	202300785	202311108	7	5	77850	4.4066	5.2508e-06	UBE2T
ENSG00000077157	1	202317827	202561834	125	28	77850	5.1928	1.0356e-07	PPP1R12B
ENSG00000143858	1	202559724	202679545	87	26	77850	4.4589	4.1193e-06	SYT2
ENSG00000117139	1	202696526	202778598	26	12	77850	4.0913	2.1443e-05	KDM5B
ENSG00000184774	1	202789394	202796353	3	2	77850	3.142	0.00083891	RP11-480I12.4
ENSG00000183155	1	202848085	202858263	9	3	77850	3.3895	0.00035009	RABIF
ENSG00000117153	1	202860228	202897764	29	8	77850	4.9595	3.5339e-07	KLHL12
ENSG00000159346	1	202909951	202927700	18	6	77850	4.8295	6.8429e-07	ADIPOR1
ENSG00000159348	1	202930997	202936408	1	1	77850	1.6968	0.04487	CYB5R1
ENSG00000163444	1	202976514	202993976	21	6	77850	3.407	0.00032835	TMEM183A
ENSG00000143847	1	202995626	203047868	33	12	77850	3.9911	3.2886e-05	PPFIA4
ENSG00000122180	1	203052260	203055164	4	2	77850	3.531	0.00020697	MYOG
ENSG00000163485	1	203059782	203136533	22	12	77850	4.883	5.2248e-07	ADORA1
ENSG00000133048	1	203148059	203155877	4	2	77850	3.2255	0.0006288	CHI3L1
ENSG00000133063	1	203181955	203242769	23	13	77850	5.0875	1.8141e-07	CHIT1
ENSG00000159388	1	203274619	203278730	8	3	77850	2.8951	0.0018954	BTG2
ENSG00000122176	1	203309756	203320617	8	4	77850	3.6958	0.00010961	FMOD
ENSG00000188783	1	203444956	203460480	17	7	77850	3.7369	9.3164e-05	PRELP
ENSG00000188770	1	203463271	203477992	22	5	77850	2.8722	0.0020382	OPTC
ENSG00000058668	1	203595689	203713209	98	26	77850	5.0482	2.23e-07	ATP2B4
ENSG00000122188	1	203734304	203745361	8	5	77850	4.26	1.0219e-05	LAX1
ENSG00000058673	1	203764782	203823252	37	8	77850	3.1876	0.00071733	ZC3H11A
ENSG00000182004	1	203830731	203839678	5	3	77850	3.2282	0.00062284	SNRPE
ENSG00000143842	1	204042243	204096863	30	19	77850	6.5026	3.9471e-11	SOX13
ENSG00000143845	1	204100190	204121307	15	9	77850	4.751	1.0119e-06	ETNK2
ENSG00000143839	1	204123944	204135465	9	4	77850	3.5444	0.00019678	REN
ENSG00000170498	1	204159469	204165614	4	2	77850	3.3267	0.00043944	KISS1
ENSG00000174567	1	204167288	204183220	22	6	77850	3.1009	0.00096481	GOLT1A
ENSG00000143850	1	204187979	204346793	135	35	77850	4.7662	9.389e-07	PLEKHA6
ENSG00000158615	1	204372515	204380919	5	2	77850	2.6844	0.0036332	PPP1R15B
ENSG00000133056	1	204391756	204463852	40	21	77850	6.2158	2.5533e-10	PIK3C2B
ENSG00000198625	1	204485511	204542871	45	10	77850	3.7562	8.6248e-05	MDM4
ENSG00000170382	1	204586298	204654861	30	17	77850	6.0838	5.87e-10	LRRN2
ENSG00000163531	1	204797779	204991950	101	57	77850	7.6776	8.1046e-15	NFASC
ENSG00000184144	1	205012325	205047627	16	9	77850	4.5102	3.2389e-06	CNTN2
ENSG00000117222	1	205055270	205091143	18	9	77850	4.6229	1.8923e-06	RBBP5
ENSG00000133059	1	205111632	205180727	28	11	77850	4.0072	3.072e-05	DSTYK
ENSG00000133069	1	205197304	205242471	21	7	77850	3.3748	0.00036932	TMCC2
ENSG00000163545	1	205271187	205290883	14	5	77850	3.5317	0.00020647	NUAK2
ENSG00000162873	1	205305220	205326218	16	7	77850	3.8667	5.5166e-05	KLHDC8A
ENSG00000186007	1	205350506	205425082	38	15	77850	4.3105	8.1458e-06	LEMD1
ENSG00000117266	1	205473723	205501921	7	5	77850	4.6822	1.4193e-06	CDK18
ENSG00000174514	1	205538013	205572046	24	12	77850	4.483	3.6798e-06	MFSD4
ENSG00000158711	1	205577071	205601090	6	4	77850	4.0463	2.6013e-05	ELK4
ENSG00000158715	1	205626979	205649587	8	5	77850	4.5088	3.2598e-06	SLC45A3
ENSG00000069275	1	205681947	205719404	31	7	77850	3.2093	0.00066532	NUCKS1
ENSG00000268313	1	205682497	205684153	1	1	77850	2.0836	0.0186	AC119673.1
ENSG00000117280	1	205737114	205744588	6	1	77850	2.2086	0.013601	RAB7L1
ENSG00000133065	1	205758221	205782876	18	8	77850	4.762	9.5848e-07	SLC41A1
ENSG00000162877	1	205797150	205819260	12	8	77850	4.9582	3.5569e-07	PM20D1
ENSG00000174502	1	205882176	205912588	19	11	77850	4.7213	1.1718e-06	SLC26A9
ENSG00000196550	1	206136916	206155151	4	2	77850	3.37	0.00037588	FAM72A
ENSG00000198049	1	206223976	206231639	8	4	77850	2.928	0.0017056	AVPR1B
ENSG00000196533	1	206238872	206288647	26	12	77850	4.4921	3.5255e-06	C1orf186
ENSG00000196188	1	206317459	206332104	3	2	77850	3.0071	0.0013187	CTSE
ENSG00000163486	1	206516200	206637783	37	15	77850	4.2918	8.8601e-06	SRGAP2
ENSG00000143466	1	206643791	206670223	13	7	77850	4.3393	7.1478e-06	IKBKE
ENSG00000162888	1	206664449	206671061	1	1	77850	2.0189	0.02175	C1orf147
ENSG00000136653	1	206680879	206762616	67	15	77850	3.677	0.000118	RASSF5
ENSG00000143486	1	206744620	206785904	34	11	77850	4.1091	1.9857e-05	EIF2D
ENSG00000143479	1	206808881	206857764	14	7	77850	4.2102	1.2755e-05	DYRK3
ENSG00000162889	1	206858289	206907628	15	11	77850	5.464	2.3276e-08	MAPKAPK2
ENSG00000142224	1	206972215	207016324	38	7	77850	2.9915	0.001388	IL19
ENSG00000162891	1	207038699	207042568	1	1	77850	1.7397	0.04096	IL20
ENSG00000162892	1	207070788	207077484	9	3	77850	3.1627	0.00078167	IL24
ENSG00000162894	1	207077731	207096592	12	6	77850	3.7602	8.489e-05	FAIM3
ENSG00000162896	1	207101863	207119811	21	10	77850	4.759	9.7273e-07	PIGR
ENSG00000162897	1	207131310	207143970	11	5	77850	3.671	0.00012081	FCAMR
ENSG00000182795	1	207191866	207206101	4	2	77850	3.238	0.00060179	C1orf116
ENSG00000180667	1	207217194	207226325	4	2	77850	3.5385	0.00020118	YOD1
ENSG00000123836	1	207222801	207254369	19	10	77850	4.2182	1.2312e-05	PFKFB2
ENSG00000123843	1	207262187	207273338	2	1	77850	2.3111	0.010413	C4BPB
ENSG00000123838	1	207277607	207318317	12	7	77850	4.1607	1.5866e-05	C4BPA
ENSG00000196352	1	207494853	207534311	42	6	77850	3.0391	0.0011865	CD55
ENSG00000117322	1	207627575	207663240	18	9	77850	4.5277	2.9815e-06	CR2
ENSG00000203710	1	207669492	207813992	35	22	77850	5.439	2.6784e-08	CR1
ENSG00000197721	1	207818458	207911761	122	15	77850	4.1431	1.713e-05	CR1L
ENSG00000117335	1	207925402	207968858	52	7	77850	3.0434	0.0011696	CD46
ENSG00000174059	1	208057594	208084747	7	5	77850	4.287	9.0556e-06	CD34
ENSG00000076356	1	208195587	208417665	99	45	77850	5.7307	5e-09	PLXNA2
ENSG00000008118	1	209757062	209787283	43	13	77850	3.784	7.7156e-05	CAMK1G
ENSG00000196878	1	209788215	209825811	28	14	77850	4.7589	9.7302e-07	LAMB3
ENSG00000117594	1	209859510	209908295	24	8	77850	3.6294	0.00014203	HSD11B1
ENSG00000009790	1	209929377	209955668	23	12	77850	4.7279	1.1345e-06	TRAF3IP3
ENSG00000117595	1	209959036	209979465	4	2	77850	2.8138	0.0024478	IRF6
ENSG00000117597	1	210001352	210030910	21	6	77850	3.8374	6.2166e-05	DIEXF
ENSG00000143469	1	210111538	210337636	128	50	77850	6.1519	3.8273e-10	SYT14
ENSG00000082497	1	210406144	210419976	9	5	77850	3.2244	0.00063123	SERTAD4
ENSG00000054392	1	210501596	210849638	344	60	77850	6.6866	1.1424e-11	HHAT
ENSG00000143473	1	210856555	211307457	360	74	77850	7.2636	1.885e-13	KCNH1
ENSG00000117625	1	211431719	211489727	18	11	77850	4.5496	2.6869e-06	RCOR3
ENSG00000082512	1	211499957	211548288	12	7	77850	4.3887	5.7027e-06	TRAF5
ENSG00000198570	1	211649864	211666259	6	4	77850	3.85	5.9064e-05	RD3
ENSG00000170385	1	211744910	211752084	1	1	77850	1.7699	0.03837	SLC30A1
ENSG00000117650	1	211836114	211848960	7	4	77850	3.8932	4.9457e-05	NEK2
ENSG00000123684	1	211916799	212004114	22	13	77850	5.135	1.4104e-07	LPGAT1
ENSG00000143493	1	212113741	212208884	13	7	77850	4.182	1.4446e-05	INTS7
ENSG00000143476	1	212208919	212280742	25	13	77850	6.112	4.9209e-10	DTL
ENSG00000066027	1	212458879	212535200	37	13	77850	4.1093	1.9839e-05	PPP2R5A
ENSG00000065600	1	212537273	212588243	26	11	77850	4.1389	1.7446e-05	TMEM206
ENSG00000117691	1	212606229	212619714	16	3	77850	2.7389	0.003082	NENF
ENSG00000162772	1	212738676	212794119	37	14	77850	3.8348	6.2846e-05	ATF3
ENSG00000123685	1	212859760	212873327	4	2	77850	2.8053	0.0025136	BATF3
ENSG00000117697	1	212899495	212965124	30	15	77850	5.2025	9.832e-08	NSL1
ENSG00000203705	1	212965170	212989968	11	6	77850	3.5806	0.00017139	TATDN3
ENSG00000185523	1	213003483	213020991	9	5	77850	3.4783	0.00025234	C1orf227
ENSG00000162769	1	213031597	213072705	25	10	77850	3.8906	5.0001e-05	FLVCR1
ENSG00000143494	1	213123862	213165379	20	11	77850	4.8653	5.7142e-07	VASH2
ENSG00000174606	1	213165524	213189168	11	5	77850	3.9155	4.5109e-05	ANGEL2
ENSG00000136643	1	213224589	213448116	80	30	77850	5.011	2.7074e-07	RPS6KC1
ENSG00000117707	1	214156524	214214595	15	8	77850	4.0421	2.6484e-05	PROX1
ENSG00000143499	1	214454445	214510474	36	9	77850	3.0946	0.00098546	SMYD2
ENSG00000152104	1	214522039	214725792	142	38	77850	5.7307	5e-09	PTPN14
ENSG00000117724	1	214776538	214837931	19	12	77850	4.933	4.0482e-07	CENPF
ENSG00000082482	1	215179118	215410436	132	62	77850	6.9307	2.0939e-12	KCNK2
ENSG00000136636	1	215740735	215795149	16	9	77850	5.5983	1.0823e-08	KCTD3
ENSG00000042781	1	215796236	216596738	378	107	77850	8.3281	4.1075e-17	USH2A
ENSG00000196482	1	216676588	217311097	406	148	77850	9.4053	2.5947e-21	ESRRG
ENSG00000092978	1	217600334	217804424	75	36	77850	6.5427	3.0199e-11	GPATCH2
ENSG00000162814	1	217804666	218045038	96	44	77850	6.1094	5e-10	SPATA17
ENSG00000067533	1	218458629	218511325	20	6	77850	3.4485	0.00028182	RRP15
ENSG00000092969	1	218519577	218617961	68	26	77850	4.6343	1.7907e-06	TGFB2
ENSG00000228208	1	218683438	218699320	5	2	77850	2.5059	0.0061064	C1orf143
ENSG00000143353	1	219347186	219386207	8	5	77850	4.4186	4.9662e-06	LYPLAL1
ENSG00000196660	1	219858769	220131989	71	38	77850	6.0124	9.1387e-10	SLC30A10
ENSG00000136628	1	220141943	220220000	26	11	77850	4.0058	3.0899e-05	EPRS
ENSG00000162813	1	220230824	220263804	5	3	77850	3.9473	3.9513e-05	BPNT1
ENSG00000067704	1	220267444	220321380	13	9	77850	4.9106	4.5405e-07	IARS2
ENSG00000118873	1	220321635	220445796	45	24	77850	5.7018	5.9265e-09	RAB3GAP2
ENSG00000116141	1	220701568	220837803	25	10	77850	4.181	1.4513e-05	MARK1
ENSG00000162817	1	220863187	220872499	5	3	77850	3.9485	3.9315e-05	C1orf115
ENSG00000117791	1	220921567	220958150	17	4	77850	2.69	0.0035723	2002-03-01
ENSG00000186205	1	220960101	220987735	28	17	77850	5.4061	3.2207e-08	2001-03-01
ENSG00000136630	1	221051699	221058401	4	2	77850	3.348	0.00040705	HLX
ENSG00000143507	1	221874766	221915518	21	13	77850	5.0953	1.7407e-07	DUSP10
ENSG00000143512	1	222695602	222721445	6	3	77850	2.97	0.0014889	HHIPL2
ENSG00000143498	1	222731244	222763275	12	7	77850	4.6995	1.3043e-06	TAF1A
ENSG00000154305	1	222791428	222841354	20	5	77850	3.2573	0.00056235	MIA3
ENSG00000186063	1	222841355	222886552	30	11	77850	4.1595	1.5947e-05	AIDA
ENSG00000162819	1	222885895	222908538	12	6	77850	3.6522	0.00013	BROX
ENSG00000197520	1	222910549	222924147	3	2	77850	2.8955	0.0018926	FAM177B
ENSG00000154309	1	222988406	223179337	129	47	77850	6.4665	5.0144e-11	DISP1
ENSG00000187554	1	223282748	223316624	13	9	77850	5.5094	1.7999e-08	TLR5
ENSG00000143502	1	223394161	223537544	38	27	77850	6.9582	1.723e-12	SUSD4
ENSG00000178395	1	223566715	223568812	1	1	77850	1.6564	0.04882	C1orf65
ENSG00000203697	1	223711349	223853436	30	18	77850	5.7795	3.7465e-09	CAPN8
ENSG00000162909	1	223889295	223963720	36	22	77850	5.9059	1.7539e-09	CAPN2
ENSG00000143514	1	223967601	224033674	45	9	77850	3.2002	0.00068674	TP53BP2
ENSG00000143756	1	224301789	224349749	17	7	77850	3.344	0.00041293	FBXO28
ENSG00000143753	1	224363458	224381143	6	4	77850	3.6084	0.00015404	DEGS1
ENSG00000143748	1	224415036	224518089	34	10	77850	3.6272	0.00014325	NVL
ENSG00000143771	1	224544552	224567161	6	2	77850	3.1519	0.00081104	CNIH4
ENSG00000162923	1	224572845	224624735	17	9	77850	4.927	4.1753e-07	WDR26
ENSG00000143786	1	224622362	224928251	145	44	77850	5.6505	8e-09	CNIH3
ENSG00000185842	1	225083964	225586996	180	44	77850	5.0542	2.1614e-07	DNAH14
ENSG00000143815	1	225589204	225616627	4	2	77850	3.5228	0.00021353	LBR
ENSG00000154380	1	225674537	225840844	48	11	77850	3.1797	0.00073722	ENAH
ENSG00000143742	1	225965531	225978168	6	2	77850	2.8197	0.0024036	SRP9
ENSG00000143819	1	225997794	226033260	15	8	77850	4.2265	1.187e-05	EPHX1
ENSG00000196187	1	226033237	226070069	9	5	77850	3.5874	0.00016701	TMEM63A
ENSG00000243709	1	226073982	226099082	10	4	77850	3.0988	0.00097153	LEFTY1
ENSG00000255835	1	226074396	226111978	17	8	77850	3.6337	0.00013969	RP4-559A3.7
ENSG00000143811	1	226107578	226111978	2	1	77850	2.8815	0.0019789	PYCR2
ENSG00000143768	1	226124298	226129189	4	2	77850	2.3156	0.01029	LEFTY2
ENSG00000143751	1	226170403	226187032	12	7	77850	4.1891	1.4001e-05	SDE2
ENSG00000163041	1	226249552	226259702	4	2	77850	3.1709	0.00075978	H3F3A
ENSG00000182827	1	226332380	226374431	8	4	77850	3.8898	5.0165e-05	ACBD3
ENSG00000185155	1	226411319	226414755	2	1	77850	2.6667	0.0038302	MIXL1
ENSG00000183814	1	226418850	226497570	34	15	77850	4.5621	2.5319e-06	LIN9
ENSG00000143799	1	226548392	226595780	24	15	77850	5.9806	1.1119e-09	PARP1
ENSG00000203685	1	226736501	226796915	23	15	77850	6.6172	1.8303e-11	C1orf95
ENSG00000143772	1	226819391	226927024	33	19	77850	5.655	7.7916e-09	ITPKB
ENSG00000143801	1	227057885	227083806	7	4	77850	3.6074	0.00015463	PSEN2
ENSG00000163050	1	227085237	227175246	43	23	77850	5.7119	5.5849e-09	ADCK3
ENSG00000143776	1	227177566	227506175	88	41	77850	6.7089	9.8022e-12	CDC42BPA
ENSG00000181450	1	227751244	227865144	109	9	77850	2.754	0.0029439	ZNF678
ENSG00000143740	1	227916240	227968927	21	14	77850	5.0486	2.2253e-07	SNAP47
ENSG00000081692	1	227918126	227923112	4	2	77850	3.4694	0.00026084	JMJD4
ENSG00000185888	1	228003394	228034171	37	9	77850	4.1531	1.6397e-05	PRSS38
ENSG00000143816	1	228106357	228135599	8	5	77850	4.4069	5.2422e-06	WNT9A
ENSG00000154342	1	228194752	228248961	18	9	77850	4.2663	9.9378e-06	WNT3A
ENSG00000143761	1	228270361	228286912	9	4	77850	3.2521	0.00057278	ARF1
ENSG00000143774	1	228327663	228336685	5	2	77850	2.5803	0.0049359	GUK1
ENSG00000198835	1	228337553	228347527	7	4	77850	3.6708	0.00012089	GJC2
ENSG00000203684	1	228351787	228353213	3	1	77850	2.2469	0.012323	IBA57-AS1
ENSG00000181873	1	228353516	228369958	16	4	77850	2.8802	0.0019873	IBA57
ENSG00000162913	1	228391207	228401365	3	1	77850	2.0971	0.01799	C1orf145
ENSG00000154358	1	228395831	228566577	83	35	77850	6.1094	5e-10	OBSCN
ENSG00000154370	1	228581374	228594541	10	6	77850	3.7131	0.00010235	TRIM11
ENSG00000162931	1	228595641	228604562	2	1	77850	2.3812	0.0086287	TRIM17
ENSG00000168159	1	228674762	228683467	6	3	77850	2.7579	0.0029085	RNF187
ENSG00000116574	1	228870824	228882416	12	4	77850	3.6484	0.00013193	RHOU
ENSG00000168118	1	229406822	229441641	31	6	77850	2.9998	0.0013507	RAB4A
ENSG00000154429	1	229456758	229479041	22	7	77850	4.0476	2.5871e-05	CCSAP
ENSG00000143632	1	229566992	229569845	2	1	77850	2.5023	0.0061692	ACTA1
ENSG00000069248	1	229577045	229644103	37	24	77850	5.7518	4.4159e-09	NUP133
ENSG00000135776	1	229652329	229694442	16	9	77850	4.5281	2.976e-06	ABCB10
ENSG00000135801	1	229728858	229761794	16	6	77850	3.324	0.00044375	TAF5L
ENSG00000135763	1	229761981	229795946	24	7	77850	3.2031	0.00067985	URB2
ENSG00000143641	1	230193536	230417870	120	50	77850	6.4535	5.4661e-11	GALNT2
ENSG00000177614	1	230457392	230561475	77	33	77850	5.9978	1e-09	PGBD5
ENSG00000135775	1	230778235	230829728	30	14	77850	4.9082	4.5963e-07	COG2
ENSG00000135744	1	230838269	230850043	14	8	77850	5.5279	1.6205e-08	AGT
ENSG00000135773	1	230883130	230937749	28	11	77850	4.4977	3.4349e-06	CAPN9
ENSG00000119280	1	230972865	231005335	45	8	77850	3.8264	6.5013e-05	C1orf198
ENSG00000143643	1	231041989	231114621	63	18	77850	4.4657	3.9906e-06	TTC13
ENSG00000173409	1	231114727	231136341	11	4	77850	3.2488	0.00057953	ARV1
ENSG00000182118	1	231154704	231175992	14	9	77850	5.5661	1.3024e-08	FAM89A
ENSG00000119283	1	231297858	231357302	27	15	77850	5.3408	4.6271e-08	TRIM67
ENSG00000143633	1	231359509	231376933	2	1	77850	2.5893	0.0048082	C1orf131
ENSG00000116906	1	231376953	231413719	9	5	77850	3.9947	3.2392e-05	GNPAT
ENSG00000116903	1	231468480	231473598	1	1	77850	1.9932	0.02312	EXOC8
ENSG00000010072	1	231472850	231490769	16	5	77850	2.7974	0.0025761	SPRTN
ENSG00000135766	1	231499497	231560790	182	4	77850	2.2704	0.011591	EGLN1
ENSG00000116918	1	231664399	231702270	39	6	77850	3.306	0.00047324	TSNAX
ENSG00000270106	1	231664399	231954990	163	29	77850	4.4023	5.3543e-06	TSNAX-DISC1
ENSG00000162946	1	231762561	232177018	264	90	77850	7.7259	5.5511e-15	DISC1
ENSG00000116991	1	232533711	232697304	121	42	77850	6.1094	5e-10	SIPA1L2
ENSG00000212916	1	232940643	232946092	2	1	77850	2.1711	0.014961	MAP10
ENSG00000135778	1	233086351	233119628	11	6	77850	4.4997	3.4024e-06	NTPCR
ENSG00000135749	1	233119181	233431459	198	69	77850	6.6413	1.5551e-11	PCNXL2
ENSG00000143674	1	233463514	233520894	25	6	77850	2.6547	0.0039688	MLK4
ENSG00000135750	1	233749750	233808258	32	17	77850	5.0758	1.9291e-07	KCNK1
ENSG00000183780	1	234040679	234460262	200	57	77850	5.5619	1.3346e-08	SLC35F3
ENSG00000168275	1	234509202	234519795	3	2	77850	3.0074	0.0013176	COA6
ENSG00000059588	1	234527059	234614849	50	23	77850	5.4311	2.8e-08	TARBP1
ENSG00000168264	1	234740015	234745271	3	2	77850	3.8006	7.2174e-05	IRF2BP2
ENSG00000173726	1	235272651	235292251	4	2	77850	3.5772	0.00017368	TOMM20
ENSG00000188739	1	235294498	235324772	10	7	77850	5.4229	2.9315e-08	RBM34
ENSG00000054267	1	235294949	235491534	55	39	77850	7.8088	2.8866e-15	ARID4B
ENSG00000152904	1	235490665	235507847	7	5	77850	4.0373	2.703e-05	GGPS1
ENSG00000116957	1	235530675	235612283	32	18	77850	5.1747	1.1411e-07	TBCE
ENSG00000162885	1	235613238	235667781	15	9	77850	4.4155	5.0385e-06	B3GALNT2
ENSG00000168243	1	235710987	235814054	59	22	77850	4.8057	7.7087e-07	GNG4
ENSG00000143669	1	235824341	236046940	87	50	77850	7.2437	2.1827e-13	LYST
ENSG00000116962	1	236139130	236228462	33	23	77850	6.3471	1.0969e-10	NID1
ENSG00000077585	1	236305832	236385165	74	27	77850	5.9978	1e-09	GPR137B
ENSG00000086619	1	236378855	236445319	18	10	77850	4.1127	1.9549e-05	ERO1LB
ENSG00000186197	1	236511562	236648214	90	57	77850	7.7806	3.6082e-15	EDARADD
ENSG00000116977	1	236681300	236716281	22	13	77850	5.0286	2.4708e-07	LGALS8
ENSG00000119285	1	236712305	236767804	29	14	77850	4.912	4.5067e-07	HEATR1
ENSG00000077522	1	236849754	236927931	41	14	77850	4.0313	2.7734e-05	ACTN2
ENSG00000116984	1	236958610	237067281	44	11	77850	3.5498	0.00019273	MTR
ENSG00000198626	1	237205505	237997288	547	193	77850	10.296	3.6612e-25	RYR2
ENSG00000116996	1	238045705	238054094	8	5	77850	3.7751	7.9986e-05	ZP4
ENSG00000133019	1	239549865	240078750	275	97	77850	7.0459	9.211e-13	CHRM3
ENSG00000155816	1	240177648	240638489	313	111	77850	7.8163	2.72e-15	FMN2
ENSG00000268365	1	240629183	240643504	6	4	77850	3.1217	0.00089894	AL646016.1
ENSG00000180875	1	240652873	240775449	85	36	77850	6.0148	9.0062e-10	GREM2
ENSG00000182901	1	240931554	241520530	348	130	77850	10.347	2.1664e-25	RGS7
ENSG00000091483	1	241660903	241683061	12	6	77850	4.0222	2.8825e-05	FH
ENSG00000117009	1	241695434	241758944	23	14	77850	5.4344	2.7489e-08	KMO
ENSG00000054277	1	241753404	241840678	30	14	77850	4.3161	7.9415e-06	OPN3
ENSG00000203668	1	241792155	241799232	1	1	77850	1.8949	0.02905	CHML
ENSG00000162843	1	241815580	241965435	132	50	77850	6.1309	4.3682e-10	WDR64
ENSG00000174371	1	242011269	242058450	56	9	77850	3.0322	0.0012137	EXO1
ENSG00000197769	1	242158792	242162375	3	2	77850	3.5506	0.00019221	MAP1LC3C
ENSG00000180287	1	242246288	242687998	269	66	77850	5.6734	7e-09	PLD5
ENSG00000143702	1	243287730	243418650	57	15	77850	4.1296	1.817e-05	CEP170
ENSG00000269795	1	243388058	243395911	3	2	77850	3.0039	0.0013328	AC092782.1
ENSG00000054282	1	243419320	243663394	120	53	77850	6.7124	9.5735e-12	SDCCAG8
ENSG00000117020	1	243651535	244014381	92	51	77850	7.4777	3.7803e-14	AKT3
ENSG00000179456	1	244214585	244220778	4	2	77850	3.6685	0.000122	ZBTB18
ENSG00000173728	1	244515937	244552965	25	12	77850	4.8843	5.1889e-07	C1orf100
ENSG00000035687	1	244571796	244615436	19	7	77850	3.5628	0.00018346	ADSS
ENSG00000179397	1	244617679	244804479	91	42	77850	6.4216	6.7408e-11	C1orf101
ENSG00000121644	1	244816237	244872335	33	16	77850	5.1128	1.5871e-07	DESI2
ENSG00000203667	1	244998624	245008359	4	2	77850	3.0303	0.0012217	COX20
ENSG00000153187	1	245014468	245027844	7	4	77850	4.9773	3.2235e-07	HNRNPU
ENSG00000272195	1	245132652	245134390	4	2	77850	2.7455	0.0030208	RP11-156E8.1
ENSG00000203666	1	245133007	245290466	166	30	77850	4.2351	1.1422e-05	EFCAB2
ENSG00000162849	1	245318287	245872733	383	140	77850	8.5203	7.9584e-18	KIF26B
ENSG00000185420	1	245912642	246670614	578	72	77850	5.7839	3.65e-09	SMYD3
ENSG00000162851	1	246703862	246729626	10	6	77850	4.461	4.0786e-06	TFB2M
ENSG00000162852	1	246729746	246831886	35	20	77850	5.5479	1.4459e-08	CNST
ENSG00000143653	1	246887349	246931439	26	14	77850	5.2632	7.0797e-08	SCCPDH
ENSG00000153207	1	247002400	247095280	50	16	77850	4.2173	1.2363e-05	AHCTF1
ENSG00000197472	1	247108849	247171395	32	16	77850	4.7474	1.0301e-06	ZNF695
ENSG00000135747	1	247108849	247242113	57	31	77850	5.9805	1.1124e-09	ZNF670
ENSG00000188295	1	247263264	247267674	4	2	77850	2.7593	0.0028965	ZNF669
ENSG00000221953	1	247273462	247275719	1	1	77850	2.1217	0.01693	C1orf229
ENSG00000196418	1	247285277	247335318	16	9	77850	4.8919	4.9932e-07	ZNF124
ENSG00000162714	1	247460714	247495148	8	5	77850	5.8704	2.1732e-09	ZNF496
ENSG00000162711	1	247579458	247612410	15	10	77850	5.5985	1.081e-08	NLRP3
ENSG00000177535	1	247614255	247615308	1	1	77850	2.4425	0.007292	OR2B11
ENSG00000169224	1	247670360	247740992	27	17	77850	6.4419	5.9005e-11	GCSAML
ENSG00000196242	1	247693434	247697141	2	1	77850	1.8039	0.035625	OR2C3
ENSG00000177476	1	247768856	247769838	2	1	77850	2.4456	0.0072303	OR2G3
ENSG00000169214	1	247875045	247876105	1	1	77850	2.1348	0.01639	OR6F1
ENSG00000196772	1	247978102	247979031	2	1	77850	2.1138	0.017268	OR14A16
ENSG00000197591	1	248004199	248005254	1	1	77850	1.6641	0.04805	OR11L1
ENSG00000162722	1	248020501	248041507	18	6	77850	3.1282	0.00087927	TRIM58
ENSG00000238243	1	248031277	248060449	15	7	77850	3.9245	4.3457e-05	OR2W3
ENSG00000177462	1	248084320	248085258	1	1	77850	1.7441	0.04057	OR2T8
ENSG00000196071	1	248100493	248264224	190	24	77850	3.5138	0.00022088	OR2L13
ENSG00000196936	1	248112160	248113098	1	1	77850	1.8052	0.03552	OR2L8
ENSG00000187080	1	248128535	248129641	6	1	77850	2.2548	0.012072	OR2AK2
ENSG00000203663	1	248201474	248202607	3	2	77850	3.125	0.00088898	OR2L2
ENSG00000162727	1	248308450	248309388	1	1	77850	1.6803	0.04645	OR2M5
ENSG00000228198	1	248366332	248367392	3	2	77850	3.0486	0.0011495	OR2M3
ENSG00000177201	1	248457918	248458880	2	1	77850	2.1025	0.017756	OR2T12
ENSG00000177186	1	248486894	248487899	1	1	77850	1.8014	0.03582	OR2M7
ENSG00000177174	1	248512077	248513015	4	1	77850	2.0633	0.019542	OR14C36
ENSG00000227152	1	248604508	248605434	1	1	77850	2.5378	0.005578	OR2T7
ENSG00000196240	1	248616077	248617130	1	1	77850	2.8652	0.002084	OR2T2
ENSG00000188558	1	248684916	248685964	1	1	77850	1.6651	0.04795	OR2G6
ENSG00000187701	1	248813232	248814185	2	1	77850	2.1196	0.017021	OR2T27
ENSG00000189181	1	248844628	248845629	2	1	77850	2.358	0.0091878	OR14I1
ENSG00000266949	1	248902716	248903150	3	1	77850	3.6947	0.00011006	LYPD8
ENSG00000175137	1	249104648	249120832	11	4	77850	3.1366	0.0008547	SH3BP5L
ENSG00000171161	1	249132409	249143716	3	2	77850	2.6368	0.0041841	ZNF672
ENSG00000171163	1	249144205	249153343	5	2	77850	2.9427	0.0016269	ZNF692
ENSG00000185220	1	249200395	249214145	10	6	77850	3.9724	3.5578e-05	PGBD2
ENSG00000184731	2	38814	46870	2	1	77850	2.2289	0.012911	FAM110C
ENSG00000035115	2	217730	266398	21	12	77850	4.7027	1.2836e-06	SH3YL1
ENSG00000143727	2	264140	278283	3	2	77850	3.212	0.0006591	ACP1
ENSG00000189292	2	279558	288851	3	2	77850	3.2644	0.00054853	FAM150B
ENSG00000151353	2	667335	677439	1	1	77850	2.7835	0.002689	TMEM18
ENSG00000172554	2	946554	1371385	254	93	77850	7.0692	7.7893e-13	SNTG2
ENSG00000115705	2	1377995	1547483	95	48	77850	6.5122	3.7037e-11	TPO
ENSG00000130508	2	1635659	1748624	87	47	77850	6.4092	7.3142e-11	PXDN
ENSG00000186487	2	1792885	2335032	409	111	77850	7.534	2.4609e-14	MYT1L
ENSG00000032389	2	3192696	3381653	87	33	77850	5.2154	9.1699e-08	TSSC1
ENSG00000171853	2	3383446	3488865	43	27	77850	5.9343	1.4759e-09	TRAPPC12
ENSG00000182551	2	3501132	3523507	29	3	77850	2.2565	0.012018	ADI1
ENSG00000255767	2	3579574	3595547	3	2	77850	3.1574	0.00079595	RP13-512J5.1
ENSG00000171865	2	3592383	3606206	8	5	77850	4.9966	2.9181e-07	RNASEH1
ENSG00000171863	2	3622795	3628509	1	1	77850	1.7266	0.04212	RPS7
ENSG00000118004	2	3642426	3692048	46	15	77850	4.7895	8.3593e-07	COLEC11
ENSG00000151360	2	3705785	3750261	22	10	77850	4.2292	1.1724e-05	ALLC
ENSG00000214866	2	3751453	3836122	62	38	77850	7.0642	8.0769e-13	DCDC2C
ENSG00000176887	2	5832799	5841516	2	1	77850	3.3119	0.00046327	SOX11
ENSG00000272268	2	6111712	6114374	3	1	77850	2.0757	0.018961	DKFZP761K2322
ENSG00000134326	2	6980701	7006766	10	3	77850	2.6405	0.0041391	CMPK2
ENSG00000134321	2	7005937	7038370	8	4	77850	3.4494	0.00028094	RSAD2
ENSG00000151692	2	7057523	7208417	66	39	77850	6.5019	3.9647e-11	RNF144A
ENSG00000115738	2	8818975	8824583	5	3	77850	3.5317	0.00020646	ID2
ENSG00000134313	2	8865408	8977760	38	15	77850	4.5939	2.1747e-06	KIDINS220
ENSG00000143797	2	8992820	9143942	32	22	77850	6.9041	2.5263e-12	MBOAT2
ENSG00000151693	2	9346894	9545812	156	34	77850	4.9214	4.2954e-07	ASAP2
ENSG00000119185	2	9543604	9563676	6	4	77850	4.1081	1.9945e-05	ITGB1BP1
ENSG00000119203	2	9563697	9613230	34	22	77850	6.9966	1.3112e-12	CPSF3
ENSG00000134330	2	9613787	9636672	17	5	77850	3.3343	0.00042762	IAH1
ENSG00000151694	2	9628615	9695921	57	17	77850	4.5986	2.1267e-06	ADAM17
ENSG00000134308	2	9724101	9771143	26	16	77850	6.1178	4.7437e-10	YWHAQ
ENSG00000115750	2	9983483	10074545	58	16	77850	3.9147	4.526e-05	TAF1B
ENSG00000134317	2	10085341	10142411	110	15	77850	3.7586	8.5417e-05	GRHL1
ENSG00000172059	2	10182976	10194963	4	2	77850	2.8637	0.0020934	KLF11
ENSG00000205795	2	10196907	10221071	6	4	77850	4.0508	2.5517e-05	CYS1
ENSG00000233502	2	10223908	10226228	1	1	77850	2.2492	0.01225	AC104794.4
ENSG00000171848	2	10262455	10271545	5	3	77850	3.9935	3.2559e-05	RRM2
ENSG00000163009	2	10281509	10351851	51	17	77850	4.3299	7.4589e-06	C2orf48
ENSG00000115756	2	10443015	10567743	95	49	77850	7.4607	4.3021e-14	HPCAL1
ENSG00000115758	2	10580094	10588630	8	2	77850	2.5276	0.0057424	ODC1
ENSG00000115761	2	10710892	10830101	165	12	77850	2.9114	0.001799	NOL10
ENSG00000143882	2	10861775	10925236	29	18	77850	5.6806	6.7113e-09	ATP6V1C2
ENSG00000143870	2	10923517	10978103	38	23	77850	6.0578	6.9007e-10	PDIA6
ENSG00000232056	2	10987703	10995081	7	3	77850	3.5176	0.00021771	AC092687.4
ENSG00000162975	2	11052063	11054350	1	1	77850	1.8748	0.03041	KCNF1
ENSG00000150873	2	11273179	11286916	5	3	77850	3.9719	3.5652e-05	C2orf50
ENSG00000162976	2	11295324	11319000	19	12	77850	5.179	1.1156e-07	PQLC3
ENSG00000134318	2	11319887	11488456	58	27	77850	5.1774	1.1252e-07	ROCK2
ENSG00000169016	2	11584501	11606297	29	13	77850	4.6259	1.8651e-06	E2F6
ENSG00000269074	2	11603927	11606274	2	1	77850	2.8223	0.0023837	AC099344.1
ENSG00000196208	2	11674242	11782914	62	39	77850	7.123	5.2802e-13	GREB1
ENSG00000169006	2	11798304	11810290	9	3	77850	2.5729	0.0050426	NTSR2
ENSG00000134324	2	11817721	11967535	93	49	77850	6.3539	1.0495e-10	LPIN1
ENSG00000071575	2	12857015	12882860	12	6	77850	4.0824	2.229e-05	TRIB2
ENSG00000162981	2	14772810	14790933	8	4	77850	3.9071	4.6707e-05	FAM84A
ENSG00000265629	2	14775215	14790933	8	4	77850	3.9071	4.6707e-05	AC011897.1
ENSG00000151779	2	15307032	15701454	174	46	77850	5.2817	6.4e-08	NBAS
ENSG00000079785	2	15731302	15771235	10	7	77850	4.8473	6.2579e-07	DDX1
ENSG00000231031	2	15830906	15884463	30	14	77850	4.8887	5.0742e-07	AC008271.1
ENSG00000134323	2	16080686	16087129	2	1	77850	2.6136	0.0044799	MYCN
ENSG00000197872	2	16730727	16847599	77	44	77850	6.8562	3.5347e-12	FAM49A
ENSG00000214842	2	17691851	17699706	20	4	77850	2.4493	0.0071567	RAD51AP2
ENSG00000163032	2	17720393	17838285	80	20	77850	4.102	2.0484e-05	VSNL1
ENSG00000163029	2	17845079	17981509	150	20	77850	4.4022	5.3567e-06	SMC6
ENSG00000178295	2	17935125	17966632	42	8	77850	4.3921	5.6135e-06	GEN1
ENSG00000170745	2	18059114	18542882	424	117	77850	8.4704	1.2228e-17	KCNS3
ENSG00000240857	2	18735989	18741946	2	1	77850	3.0438	0.001168	RDH14
ENSG00000250741	2	18736811	18770830	10	7	77850	4.991	3.0037e-07	NT5C1B-RDH14
ENSG00000185013	2	18737050	18770838	10	7	77850	4.991	3.0037e-07	NT5C1B
ENSG00000143867	2	19551246	19558414	3	2	77850	4.214	1.2544e-05	OSR1
ENSG00000118965	2	20110021	20189892	34	16	77850	4.7693	9.2442e-07	WDR35
ENSG00000132031	2	20191872	20212455	12	7	77850	4.3875	5.7334e-06	MATN3
ENSG00000068697	2	20232411	20251789	15	6	77850	4.3946	5.5477e-06	LAPTM4A
ENSG00000115884	2	20400558	20425194	21	8	77850	3.9779	3.4763e-05	SDC1
ENSG00000055917	2	20448452	20551995	88	25	77850	4.8531	6.0785e-07	PUM2
ENSG00000143878	2	20646835	20649200	1	1	77850	2.0612	0.01964	RHOB
ENSG00000118960	2	20760208	20850849	46	31	77850	7.4813	3.6804e-14	HS1BP3
ENSG00000143869	2	20866424	20873418	3	2	77850	3.2014	0.00068388	GDF7
ENSG00000118961	2	20883788	21022882	116	38	77850	5.6734	7e-09	C2orf43
ENSG00000084674	2	21224301	21266945	14	7	77850	4.2164	1.241e-05	APOB
ENSG00000218819	2	21346789	21366144	14	7	77850	4.134	1.7825e-05	TDRD15
ENSG00000119771	2	23608088	23931481	175	80	77850	7.4115	6.245e-14	KLHL29
ENSG00000224361	2	23729913	23747214	19	7	77850	3.9527	3.8636e-05	AC011239.1
ENSG00000119778	2	23971534	24149984	114	10	77850	4.0095	3.0423e-05	ATAD2B
ENSG00000173960	2	24150155	24227779	53	7	77850	4.1397	1.7386e-05	UBXN2A
ENSG00000205639	2	24232951	24286191	28	10	77850	4.3015	8.481e-06	MFSD2B
ENSG00000163026	2	24252210	24272445	11	6	77850	4.5254	3.0147e-06	C2orf44
ENSG00000119782	2	24272571	24286551	2	1	77850	2.8712	0.0020446	FKBP1B
ENSG00000115128	2	24290454	24299313	1	1	77850	2.856	0.002145	SF3B14
ENSG00000219626	2	24299396	24392509	53	11	77850	3.8077	7.0146e-05	FAM228B
ENSG00000115129	2	24300303	24308731	2	1	77850	2.8293	0.0023324	TP53I3
ENSG00000176732	2	24338241	24346347	3	2	77850	3.0713	0.0010656	PFN4
ENSG00000266118	2	24347236	24413305	55	11	77850	3.6531	0.00012953	RP11-507M3.1
ENSG00000186453	2	24397938	24423718	17	5	77850	3.0513	0.0011393	FAM228A
ENSG00000198399	2	24425733	24583583	93	12	77850	3.1725	0.00075573	ITSN2
ENSG00000084676	2	24714783	24993571	112	31	77850	5.0652	2.04e-07	NCOA1
ENSG00000184924	2	25012603	25016251	1	1	77850	2.6033	0.004617	PTRHD1
ENSG00000138092	2	25016005	25045245	25	6	77850	3.0936	0.00098856	CENPO
ENSG00000138031	2	25042038	25142708	96	36	77850	5.6106	1.0079e-08	ADCY3
ENSG00000115137	2	25166505	25194963	20	11	77850	4.9057	4.6552e-07	DNAJC27
ENSG00000084710	2	25264999	25378243	80	24	77850	4.3358	7.2616e-06	EFR3B
ENSG00000115138	2	25383722	25391772	5	3	77850	2.7382	0.0030884	POMC
ENSG00000119772	2	25455845	25565459	50	19	77850	4.3536	6.6946e-06	DNMT3A
ENSG00000138101	2	25600067	25896503	195	43	77850	5.2361	8.2e-08	DTNB
ENSG00000143970	2	25956622	26101385	57	32	77850	5.9978	1e-09	ASXL2
ENSG00000084731	2	26149471	26205618	42	14	77850	4.2449	1.0936e-05	KIF3C
ENSG00000084733	2	26256976	26360323	29	17	77850	5.5782	1.2152e-08	RAB10
[truncated: 15,941 more rows]

## Sheet: S8
Supplementary Table 8: Bayesian fine-mapping of lead SNPs from DBP and SBP meta-analysis
Nearest gene	SNP	BP Traits	Causal SNP	p-value		Post-prob	PPcumsum	No. credible sets
CACNA1D	rs9821489	DBP			2.227e-13	0.999836	0.999836	0
FGFR	rs12509595	SBP		2.095e-08		0.997033	0.997033	0
CACNA1D	rs3821845	SBP		7.79e-14		0.986633	0.986633	1
HTR4	rs10077498	DBP		1.776e-10		0.260061	0.260061	0
MOBP	rs562545	DBP		1.823e-09		0.769611	0.769611	2
SLC22A14	rs11129785	DBP		7.812e-09		0.75174	0.75174	3
KCNK3	rs12476527	SBP		6.152e-11		0.517548	0.517548	3
NPPA-AS1	rs5068	SBP		2.622e-10		0.640929732196021	0.640929732196021	2
CASZ1	rs880315	SBP	rs17035646	1.209e-10		0.95997434974091	0.95997434974091	0
ATP2B1	rs73437338	SBP	10796547			0.523158	0.523158	13
CTC-436K13.2	rs7720317	SBP		2.952e-08		0.593183	0.593183	13
AC074290.1	rs77534700	DBP		8.297e-09		0.376348	0.376348	15
RPL35P4	rs17428471	SBP		1.693e-08		0.460935	0.460935	16
ULK4	rs11717678	DBP		4.079e-10		0.168881	0.50156	50
C3orf73	rs13094615	DBP	rs9869440	1.288e-09		0.428421	0.428421	58
CACNA1D	rs4683288	DBP		1.693e-08		0.411780783932518	0.411780783932518	46
RSPO3	rs1262545	SBP		7.708e-09		0.300444	0.300444	72
NPPA-AS1	rs5068	DBP		2.53e-09		0.384435730409952	0.384435730409952	2
KCNN3	rs1984285	SBP		2.378e-08		0.999571	0.999571	0

## Sheet:  S9
Supplementary Table 9: Genome-wide significant SNPS identified using multivariate approach (CPASSOC)
CHR	POS	RSID	CHR:POS	HET_PVAL
5	147871137	rs10054327	5:147871137	7.79425e-10
5	157877838	rs10069494	5:157877838	1.68208e-08
5	157878049	rs10069648	5:157878049	4.16274e-08
5	147871139	rs10069956	5:147871139	7.78237e-10
5	147867479	rs10076060	5:147867479	2.90261e-08
5	147871199	rs10077498	5:147871199	3.6594e-10
11	130742812	rs10160760	11:130742812	3.90656e-08
7	19055703	rs10255384	7:19055703	3.52023e-08
3	53570329	rs114323080	3:53570329	4.1837e-08
3	53567202	rs115223381	3:53567202	5.82964e-09
3	53578320	rs115505445	3:53578320	3.41311e-08
8	95096074	rs116136580	8:95096074	2.41413e-08
3	53559673	rs116232574	3:53559673	3.96681e-08
3	42002811	rs11717170	3:42002811	2.87471e-08
3	46925539	rs11926707	3:46925539	4.07585e-08
5	147883294	rs11949553	5:147883294	4.17535e-09
7	19031935	rs11984041	7:19031935	1.08579e-10
11	130738848	rs12284514	11:130738848	3.13748e-08
3	41990829	rs12330747	3:41990829	1.11248e-08
2	26915624	rs12476527	2:26915624	1.44054e-10
3	42005734	rs12492599	3:42005734	2.84895e-08
4	81182554	rs12509595	4:81182554	3.87996e-08
7	27329173	rs12535894	7:27329173	1.92336e-08
6	127074587	rs1262545	6:127074587	6.61686e-09
2	26916969	rs1275980	2:26916969	2.4642e-08
2	26912079	rs1275986	2:26912079	2.61436e-10
3	47534921	rs13094615	3:47534921	4.64253e-08
5	147894705	rs13154725	5:147894705	4.25303e-09
3	53569308	rs13323471	3:53569308	8.49623e-09
3	54054478	rs13324565	3:54054478	4.81932e-08
2	194678067	rs138493856	2:194678067	6.13228e-09
2	10278626	rs139235642	2:10278626	2.79808e-08
5	2799818	rs140291124	5:2799818	3.08839e-08
2	194494592	rs141073060	2:194494592	3.41059e-08
2	194710402	rs141659395	2:194710402	1.65741e-08
2	194600855	rs141757727	2:194600855	2.65634e-08
2	28411640	rs141827670	2:28411640	4.46518e-08
2	194559960	rs145527694	2:194559960	2.61476e-08
8	13247921	rs145602763	8:13247921	5.96609e-09
2	194679394	rs146232499	2:194679394	1.21141e-08
2	194479158	rs146561646	2:194479158	2.08799e-08
2	194496310	rs149249883	2:194496310	1.38889e-08
2	194553325	rs150549383	2:194553325	1.79282e-08
2	194628139	rs150865456	2:194628139	3.2632e-08
6	126752874	rs1538170	6:126752874	3.18328e-08
6	126752884	rs1538171	6:126752884	3.86684e-08
3	53568269	rs1547951	3:53568269	3.78797e-08
1	10796547	rs17035646	1:10796547	7.24404e-11
3	41763711	rs17060961	3:41763711	9.27853e-09
2	26930411	rs1731243	2:26930411	1.05728e-08
2	26920025	rs1731249	2:26920025	1.53187e-08
1	11852516	rs17375901	1:11852516	3.03269e-09
7	27328929	rs17428380	7:27328929	3.10535e-09
7	27337867	rs17428471	7:27337867	1.0116e-09
7	27315917	rs17438006	7:27315917	4.09294e-08
7	27341976	rs17438166	7:27341976	1.18727e-08
7	27324369	rs17473424	7:27324369	5.68309e-09
7	27305019	rs17502044	7:27305019	4.31431e-08
7	27325313	rs17502260	7:27325313	2.39201e-08
7	27350607	rs17502580	7:27350607	8.13075e-09
5	147872566	rs17777202	5:147872566	3.24519e-08
2	194497231	rs182487741	2:194497231	3.01321e-08
2	194489470	rs186082840	2:194489470	4.52298e-08
2	194609361	rs187236439	2:194609361	1.63095e-08
2	194479190	rs190054192	2:194479190	3.71527e-08
5	147871966	rs1973877	5:147871966	7.5084e-10
1	154796895	rs1984285	1:154796895	3.92091e-08
7	27348489	rs199884849	7:27348489	2.63758e-09
7	27348721	rs200786026	7:27348721	2.66868e-09
7	19037051	rs2023937	7:19037051	6.45742e-09
7	19036775	rs2023938	7:19036775	2.87016e-10
6	126805255	rs2050644	6:126805255	4.25575e-08
7	19035920	rs2074633	7:19035920	4.86951e-09
7	19049388	rs2107595	7:19049388	1.86877e-11
3	53583724	rs2109182	3:53583724	7.19349e-13
6	126773487	rs2184967	6:126773487	2.81219e-08
11	130739373	rs2236712	11:130739373	1.89122e-08
3	41997059	rs2272006	3:41997059	3.6219e-08
3	41761083	rs2371623	3:41761083	6.92928e-09
7	19041337	rs2526626	7:19041337	1.93425e-08
3	41905930	rs2625668	3:41905930	3.80619e-08
3	41914898	rs2683696	3:41914898	2.99297e-08
7	27309199	rs28461821	7:27309199	2.14783e-08
3	53574241	rs28620592	3:53574241	2.55908e-08
7	19039605	rs28688791	7:19039605	5.41454e-09
7	19042484	rs28727433	7:19042484	1.63552e-08
5	147871508	rs34070447	5:147871508	2.7132e-09
1	10798489	rs34071855	1:10798489	1.27831e-09
5	147872465	rs34729481	5:147872465	3.19605e-09
2	26916844	rs35021474	2:26916844	1.47473e-10
3	53558012	rs3821843	3:53558012	9.60911e-09
3	53579544	rs3821845	3:53579544	3.47332e-15
6	126897969	rs3861455	6:126897969	3.77485e-08
6	126898660	rs3861456	6:126898660	4.04793e-08
6	126912162	rs3861458	6:126912162	2.76483e-08
1	11901694	rs41275502	1:11901694	1.72039e-09
5	147874556	rs4264931	5:147874556	5.41115e-09
5	147886367	rs4264932	5:147886367	3.47836e-09
1	11856084	rs45439601	1:11856084	4.77822e-09
5	147886157	rs4554204	5:147886157	8.08641e-10
3	46936251	rs4682847	3:46936251	3.40185e-08
3	46985132	rs4683288	3:46985132	2.07858e-08
6	121959121	rs4946586	6:121959121	3.40311e-08
3	38432726	rs506525	3:38432726	3.82332e-08
2	194554377	rs531906884	2:194554377	3.0848e-08
3	176771869	rs559205936	3:176771869	2.17113e-08
1	11905851	rs61764044	1:11905851	1.38692e-10
3	46517300	rs6441999	3:46517300	1.72125e-08
5	147879274	rs6580551	5:147879274	4.91442e-09
3	41992408	rs6599192	3:41992408	4.52701e-08
3	41767234	rs6801343	3:41767234	1.06275e-08
6	126869029	rs6921183	6:126869029	2.88235e-08
6	126865884	rs6925689	6:126865884	2.11976e-08
6	126883006	rs6931369	6:126883006	3.72966e-08
7	27328187	rs6961048	7:27328187	1.85004e-08
7	19046177	rs6963129	7:19046177	7.7665e-11
8	95110744	rs7006531	8:95110744	1.59936e-09
8	95089653	rs7006922	8:95089653	1.74619e-08
8	95092061	rs7013153	8:95092061	2.23327e-08
3	39407952	rs72619992	3:39407952	1.134e-08
1	11886804	rs72640260	1:11886804	7.8536e-11
6	127088318	rs72971192	6:127088318	3.29199e-08
3	41787236	rs73069396	3:41787236	5.84867e-09
7	27319477	rs73073481	7:27319477	3.84721e-08
3	42035020	rs73075215	3:42035020	3.61669e-08
7	27303277	rs73291988	7:27303277	4.07683e-08
3	41990122	rs7372217	3:41990122	3.44732e-08
3	42012719	rs7373694	3:42012719	2.94941e-08
3	53594734	rs74381552	3:53594734	3.67554e-08
2	194689163	rs75768903	2:194689163	1.62966e-08
5	157816127	rs7719885	5:157816127	3.47768e-08
5	147877724	rs7723153	5:147877724	5.56694e-09
2	194657479	rs77534700	2:194657479	1.48333e-08
3	53578334	rs77907279	3:53578334	3.86082e-08
7	27321550	rs7808452	7:27321550	2.47934e-08
6	127036174	rs853965	6:127036174	3.4407e-08
6	127037236	rs853966	6:127037236	1.4897e-08
3	41954588	rs879673337	3:41954588	4.91074e-08
1	10796866	rs880315	1:10796866	2.88783e-10
3	53560321	rs9311502	3:53560321	4.02762e-10
3	53560461	rs9311503	3:53560461	2.75381e-09
3	53570496	rs9311504	3:53570496	4.13119e-09
6	126809870	rs9372839	6:126809870	3.4633e-08
6	126898541	rs9372841	6:126898541	3.73973e-08
6	126874091	rs9375447	6:126874091	3.33885e-08
6	126789472	rs9385401	6:126789472	1.70078e-08
6	126876580	rs9388500	6:126876580	3.11557e-08
6	126789144	rs9398809	6:126789144	3.51041e-08
6	126751921	rs9401881	6:126751921	3.89378e-08
6	126755055	rs9401882	6:126755055	3.21158e-08
6	126797111	rs9401883	6:126797111	2.24936e-08
6	126894135	rs9401891	6:126894135	3.39858e-08
7	27333162	rs9690751	7:27333162	5.80016e-09
5	147884668	rs9716164	5:147884668	2.29954e-09
5	147884426	rs9763488	5:147884426	2.63113e-09
6	121959119	rs9800712	6:121959119	3.42035e-08
3	53590465	rs9814480	3:53590465	8.89085e-12
3	53575728	rs9821489	3:53575728	2.80806e-15
3	41762062	rs9826058	3:41762062	1.2366e-08
3	42009726	rs9835059	3:42009726	1.22049e-08
3	41998412	rs9842305	3:41998412	4.44386e-08
3	42013850	rs9856633	3:42013850	1.90419e-08
3	53570040	rs9865394	3:53570040	7.71725e-09
3	41763155	rs9869440	3:41763155	3.30454e-09
3	53560943	rs9882823	3:53560943	3.97986e-08
3	41893771	rs9883369	3:41893771	9.81343e-09

## Sheet:  S10
Supplementary Table 10
Loci attaining genome-wide significant (P<5x10-8) associated with SBP and DBP traits after clumping of multivariate GWAS analysis using CPASSOC
				SBP			DBP
Nearest gene	Chromosome	BP	LEAD SNP	BETA	SE	PVAL	BETA	SE	PVAL	PVAL_HET	FUNCTIONAL CONSEQUENCES
CLCN6	1	11886804	rs72640260	0.1009	0.0171	4.24e-10	0.0162	0.0952	2.403e-08	7.854e-11	Intron variant
KCNN3	1	154796895	rs1984285	0.049	0.0091	1.432e-08	0.0086	-0.037	5.003e-05	3.921e-08	Intron variant
KCNK3	2	26915624	rs12476527	0.038	0.0061	6.152e-11	0.0058	0.0259	2.411e-05	1.441e-10	genic_upstream_transcript_variant,5_prime_UTR_variant
DNAJC17P1/	2	194678067	rs138493856	0.0848	0.0175	2.555e-07	0.0165	0.0961	3.77e-08	6.132e-09	Intergenic variant
GLULP6*
RRM2*	2	10278626	rs139235642	-0.1594	0.0287	0.007632	0.0597	-0.0718	0.01223	2.798e-08	intron variant NMD transcript variant
BABAM2	2	28411640	rs141827670	-0.1138	0.0233	2.381e-07	0.022	-0.1145	9.082e-07	4.465e-08	Intron variant
CACNA1D	3	53575728	rs9821489	-0.0351	0.0054	6.623e-12	0.0051	-0.0397	2.227e-13	2.808e-15	Intron variant
ULK4	3	41763155	rs9869440	-0.0059	0.0053	0.2399	0.005	-0.0323	1.288e-09	3.305e-09	Intron variant
SLC25A38/EEF1A1P24	3	39407952	rs72619992	0.0165	0.011	0.1132	0.0104	0.0647	4.272e-09	1.134e-08	Intron variant
LTF	3	46517300	rs6441999	0.0393	0.0085	1.267e-06	0.0081	0.0469	3.512e-08	1.721e-08	Intron variant
TBL1XR1	3	176771869	rs559205936	-0.1609	0.0345	0.009995	0.0624	-0.0908	0.008408	2.171e-08	Intron variant
XYLB	3	38432726	rs506525	-0.0215	0.007	0.001069	0.0066	-0.0395	1.397e-08	3.823e-08	Intron variant
C3orf75	3	47534921	rs13094615	-0.0194	0.0053	9.294e-05	0.005	-0.0297	1.693e-08	4.643e-08	Regulatory region variant
FGF5	4	81182554	rs12509595	0.0487	0.0092	2.095e-08	0.0087	0.0415	6.311e-06	3.879e-08	Intergenic variant
HTR4	5	147871199	rs10077498	0.0252	0.0053	4.496e-07	0.005	0.0336	1.776e-10	3.659e-10	Intron variant
EBF1	5	157877838	rs10069494	0.0281	0.0053	2.612e-08	0.005	0.0256	1.58e-06	1.682e-08	Intron variant
LOC100130748/LOC05374620	5	2799818	rs140291124	-0.0474	0.0181	0.02386	0.021	-0.0526	0.003741	3.088e-08	Intergenic variant
RSPO3/RPS4XP9	6	127074587	rs1262545	0.0394	0.007	2.53e-09	0.0066	0.0279	6.411e-05	6.617e-09	Intron variant
SLC25A5P7/RNU2-8P	6	121959121	rs4946586	0.0084	0.0064	0.1668	0.0061	0.0242	0.0001691	3.403e-08	Intron variant
TWIST1/HDAC9	7	19049388	rs2107595	-0.0248	0.0066	7.184e-05	0.0062	0.0145	0.02778	1.869e-11	Regulatory region variant

[truncated: 1 more sheets: S11]
